# Supplementary material for: Wireless multi-lateral optofluidic microsystems for real-time programmable optogenetics and photopharmacology
Source: Nat Commun. 2022 Sep 22;13:5571. doi: 10.1038/s41467-022-32947-0 (PMC9500026; doi:10.1038/s41467-022-32947-0)
Supplement: Supplementary file 7 — Source Data [file 41467_2022_32947_MOESM7_ESM.zip]

Archive with 48 entries (40 files):
- 41467_2022_32947_MOESM7_ESM_revised/
- 41467_2022_32947_MOESM7_ESM_revised/Data/
- 41467_2022_32947_MOESM7_ESM_revised/Data/Flow-rate-raw-data/
- 41467_2022_32947_MOESM7_ESM_revised/Data/Flow-rate-raw-data/DS20p_F200ms_D1left_et200us_fps640_2_result/
- 41467_2022_32947_MOESM7_ESM_revised/Data/Flow-rate-raw-data/DS20p_F200ms_D1left_et200us_fps640_2_result/mu_t.mat
- 41467_2022_32947_MOESM7_ESM_revised/Data/Flow-rate-raw-data/DS20p_F200ms_D1left_et200us_fps640_2_result/scatter.mat
- 41467_2022_32947_MOESM7_ESM_revised/Data/Flow-rate-raw-data/DS20p_F200ms_D1left_et200us_fps640_2_result/traj.mat
- 41467_2022_32947_MOESM7_ESM_revised/Data/Flow-rate-raw-data/DS40p_F200ms_D2right_et200us_fps640_result/
- 41467_2022_32947_MOESM7_ESM_revised/Data/Flow-rate-raw-data/DS40p_F200ms_D2right_et200us_fps640_result/mu_t.mat
- 41467_2022_32947_MOESM7_ESM_revised/Data/Flow-rate-raw-data/DS40p_F200ms_D2right_et200us_fps640_result/scatter.mat
- 41467_2022_32947_MOESM7_ESM_revised/Data/Flow-rate-raw-data/DS40p_F200ms_D2right_et200us_fps640_result/traj.mat
- 41467_2022_32947_MOESM7_ESM_revised/Data/Flow-rate-raw-data/DS50p_F200ms_D3left_et200us_fps640_result/
- 41467_2022_32947_MOESM7_ESM_revised/Data/Flow-rate-raw-data/DS50p_F200ms_D3left_et200us_fps640_result/mu_t.mat
- 41467_2022_32947_MOESM7_ESM_revised/Data/Flow-rate-raw-data/DS50p_F200ms_D3left_et200us_fps640_result/postprocessing.m
- 41467_2022_32947_MOESM7_ESM_revised/Data/Flow-rate-raw-data/DS50p_F200ms_D3left_et200us_fps640_result/scatter.mat
- 41467_2022_32947_MOESM7_ESM_revised/Data/Flow-rate-raw-data/DS50p_F200ms_D3left_et200us_fps640_result/traj.mat
- 41467_2022_32947_MOESM7_ESM_revised/Data/Flow-rate-raw-data/Representative_DS10p_F200ms_D3right_et200us_fps640_result/
- 41467_2022_32947_MOESM7_ESM_revised/Data/Flow-rate-raw-data/Representative_DS10p_F200ms_D3right_et200us_fps640_result/contour_grid.fig
- 41467_2022_32947_MOESM7_ESM_revised/Data/Flow-rate-raw-data/Representative_DS10p_F200ms_D3right_et200us_fps640_result/mu_t.mat
- 41467_2022_32947_MOESM7_ESM_revised/Data/Flow-rate-raw-data/Representative_DS10p_F200ms_D3right_et200us_fps640_result/postprocessing.m
- 41467_2022_32947_MOESM7_ESM_revised/Data/Flow-rate-raw-data/Representative_DS10p_F200ms_D3right_et200us_fps640_result/profile.fig
- 41467_2022_32947_MOESM7_ESM_revised/Data/Flow-rate-raw-data/Representative_DS10p_F200ms_D3right_et200us_fps640_result/scatter.mat
- 41467_2022_32947_MOESM7_ESM_revised/Data/Flow-rate-raw-data/Representative_DS10p_F200ms_D3right_et200us_fps640_result/traj.mat
- 41467_2022_32947_MOESM7_ESM_revised/Data/Flow-rate-raw-data/Representative_DS10p_F200ms_D3right_et200us_fps640_result/traj_cropped.fig
- 41467_2022_32947_MOESM7_ESM_revised/Data/Flow-rate-raw-data/Representative_DS10p_F200ms_D3right_et200us_fps640_result/traj_entire.fig
- 41467_2022_32947_MOESM7_ESM_revised/Data/Flow-rate-raw-data/Representative_DS10p_F200ms_D3right_et200us_fps640_result/u420.txt
- 41467_2022_32947_MOESM7_ESM_revised/Data/Flow-rate-raw-data/Representative_DS10p_F200ms_D3right_et200us_fps640_result/u440.txt
- 41467_2022_32947_MOESM7_ESM_revised/Data/Flow-rate-raw-data/Representative_DS10p_F200ms_D3right_et200us_fps640_result/u460.txt
- 41467_2022_32947_MOESM7_ESM_revised/Data/Flow-rate-raw-data/Representative_DS10p_F200ms_D3right_et200us_fps640_result/u480.txt
- 41467_2022_32947_MOESM7_ESM_revised/Data/Flow-rate-raw-data/Representative_DS10p_F200ms_D3right_et200us_fps640_result/u500.txt
- 41467_2022_32947_MOESM7_ESM_revised/Data/NMR-raw-data/
- 41467_2022_32947_MOESM7_ESM_revised/Data/NMR-raw-data/20210625_rubi_glutamate_10mM_stacked.csv
- 41467_2022_32947_MOESM7_ESM_revised/Data/NMR-raw-data/20210625_rubi_glutamate_10mM_stacked.mnova
- 41467_2022_32947_MOESM7_ESM_revised/Data/NMR-raw-data/20210625_rubi_glutamate_10mM_stacked_2.fid.mnova
- 41467_2022_32947_MOESM7_ESM_revised/Data/Source_Data_Figure_3.xlsx
- 41467_2022_32947_MOESM7_ESM_revised/Data/Source_Data_Figure_4.xlsx
- 41467_2022_32947_MOESM7_ESM_revised/Data/Source_Data_Figure_5.xlsx
- 41467_2022_32947_MOESM7_ESM_revised/Data/Source_Data_Figure_S12.xlsx
- 41467_2022_32947_MOESM7_ESM_revised/Data/Source_Data_Figure_S14.xlsx
- 41467_2022_32947_MOESM7_ESM_revised/Data/Source_Data_Figure_S15.xlsx
- 41467_2022_32947_MOESM7_ESM_revised/Data/Source_Data_Figure_S16.xlsx
- 41467_2022_32947_MOESM7_ESM_revised/Data/Source_Data_Figure_S19.xlsx
- 41467_2022_32947_MOESM7_ESM_revised/Data/Source_Data_Figure_S2.xlsx
- 41467_2022_32947_MOESM7_ESM_revised/Data/Source_Data_Figure_S20.xlsx
- 41467_2022_32947_MOESM7_ESM_revised/Data/Source_Data_Figure_S22.csv
- 41467_2022_32947_MOESM7_ESM_revised/Data/Source_Data_Figure_S5.xlsx
- 41467_2022_32947_MOESM7_ESM_revised/Data/Source_Data_Figure_S6.xlsx
- 41467_2022_32947_MOESM7_ESM_revised/Data/Source_Data_Figure_S8.xlsx
