# Supplementary material for: Wireless multi-lateral optofluidic microsystems for real-time programmable optogenetics and photopharmacology
Source: Nat Commun. 2022 Sep 22;13:5571. doi: 10.1038/s41467-022-32947-0 (PMC9500026; doi:10.1038/s41467-022-32947-0)
Supplement: Supplementary file 7 — Source Data [file 41467_2022_32947_MOESM7_ESM.zip › 41467_2022_32947_MOESM7_ESM_revised/Data/Flow-rate-raw-data/Representative_DS10p_F200ms_D3right_et200us_fps640_result/u420.txt]

1.7143	0.3106
3.4286	0.5066
5.1429	0.69982
6.8571	0.82478
8.5714	0.90372
10.286	0.95738
12	0.98348
13.714	0.99237
15.429	1
17.143	0.99829
18.857	0.97046
20.571	0.93406
22.286	0.88762
24	0.82703
25.714	0.73128
27.429	0.63777
29.143	0.5034
30.857	NaN
32.571	NaN
34.286	NaN
