# Supplementary material for: Wireless multi-lateral optofluidic microsystems for real-time programmable optogenetics and photopharmacology
Source: Nat Commun. 2022 Sep 22;13:5571. doi: 10.1038/s41467-022-32947-0 (PMC9500026; doi:10.1038/s41467-022-32947-0)
Supplement: Supplementary file 7 — Source Data [file 41467_2022_32947_MOESM7_ESM.zip › 41467_2022_32947_MOESM7_ESM_revised/Data/Flow-rate-raw-data/Representative_DS10p_F200ms_D3right_et200us_fps640_result/u440.txt]

1.7143	0.33166
3.4286	0.50281
5.1429	0.68937
6.8571	0.79163
8.5714	0.87472
10.286	0.93665
12	0.96729
13.714	0.98963
15.429	1
17.143	0.98888
18.857	0.97502
20.571	0.95183
22.286	0.90305
24	0.82601
25.714	0.70867
27.429	0.61161
29.143	0.46685
30.857	NaN
32.571	NaN
34.286	NaN
