# Supplementary material for: Wireless multi-lateral optofluidic microsystems for real-time programmable optogenetics and photopharmacology
Source: Nat Commun. 2022 Sep 22;13:5571. doi: 10.1038/s41467-022-32947-0 (PMC9500026; doi:10.1038/s41467-022-32947-0)
Supplement: Supplementary file 7 — Source Data [file 41467_2022_32947_MOESM7_ESM.zip › 41467_2022_32947_MOESM7_ESM_revised/Data/Flow-rate-raw-data/Representative_DS10p_F200ms_D3right_et200us_fps640_result/u460.txt]

1.7143	0.28144
3.4286	0.5274
5.1429	0.72465
6.8571	0.8401
8.5714	0.90975
10.286	0.94862
12	0.98273
13.714	1
15.429	0.98985
17.143	0.97265
18.857	0.95047
20.571	0.91542
22.286	0.85541
24	0.78374
25.714	0.69127
27.429	0.61856
29.143	0.48862
30.857	NaN
32.571	NaN
34.286	NaN
