# Supplementary material for: Wireless multi-lateral optofluidic microsystems for real-time programmable optogenetics and photopharmacology
Source: Nat Commun. 2022 Sep 22;13:5571. doi: 10.1038/s41467-022-32947-0 (PMC9500026; doi:10.1038/s41467-022-32947-0)
Supplement: Supplementary file 7 — Source Data [file 41467_2022_32947_MOESM7_ESM.zip › 41467_2022_32947_MOESM7_ESM_revised/Data/Flow-rate-raw-data/Representative_DS10p_F200ms_D3right_et200us_fps640_result/u480.txt]

1.7143	0.24347
3.4286	0.53468
5.1429	0.73054
6.8571	0.84251
8.5714	0.92253
10.286	0.97063
12	0.98948
13.714	1
15.429	0.98211
17.143	0.97582
18.857	0.95842
20.571	0.93564
22.286	0.885
24	0.80648
25.714	0.71452
27.429	0.61174
29.143	0.46332
30.857	NaN
32.571	NaN
34.286	NaN
