# Supplementary material for: Wireless multi-lateral optofluidic microsystems for real-time programmable optogenetics and photopharmacology
Source: Nat Commun. 2022 Sep 22;13:5571. doi: 10.1038/s41467-022-32947-0 (PMC9500026; doi:10.1038/s41467-022-32947-0)
Supplement: Supplementary file 7 — Source Data [file 41467_2022_32947_MOESM7_ESM.zip › 41467_2022_32947_MOESM7_ESM_revised/Data/Flow-rate-raw-data/Representative_DS10p_F200ms_D3right_et200us_fps640_result/u500.txt]

1.7143	0.22604
3.4286	0.53869
5.1429	0.72464
6.8571	0.83979
8.5714	0.91005
10.286	0.96143
12	0.979
13.714	0.98269
15.429	1
17.143	0.99956
18.857	0.98214
20.571	0.94247
22.286	0.87772
24	0.78799
25.714	0.71013
27.429	0.60807
29.143	0.44252
30.857	NaN
32.571	NaN
34.286	NaN
