# Supplementary material for: Wireless multi-lateral optofluidic microsystems for real-time programmable optogenetics and photopharmacology
Source: Nat Commun. 2022 Sep 22;13:5571. doi: 10.1038/s41467-022-32947-0 (PMC9500026; doi:10.1038/s41467-022-32947-0)
Supplement: Supplementary file 7 — Source Data [file 41467_2022_32947_MOESM7_ESM.zip › 41467_2022_32947_MOESM7_ESM_revised/Data/NMR-raw-data/20210625_rubi_glutamate_10mM_stacked.csv]

#	Title	Class	1.40004	1.40029	1.40053	1.40078	1.40102	1.40127	1.40151	1.40176	1.40200	1.40225	1.40249	1.40274	1.40298	1.40322	1.40347	1.40371	1.40396	1.40420	1.40445	1.40469	1.40494	1.40518	1.40543	1.40567	1.40592	1.40616	1.40640	1.40665	1.40689	1.40714	1.40738	1.40763	1.40787	1.40812	1.40836	1.40861	1.40885	1.40910	1.40934	1.40958	1.40983	1.41007	1.41032	1.41056	1.41081	1.41105	1.41130
1	20210625_rubi_glutamate_10mM_30min_256.7.fid		-0.294434	-0.296445	-0.300468	-0.304491	-0.302479	-0.298456	-0.294434	-0.280353	-0.266273	-0.244147	-0.222021	-0.195872	-0.169722	-0.147596	-0.117424	-0.0952981	-0.0751834	-0.0611031	-0.0570800	-0.0570800	-0.0651259	-0.0792062	-0.0852406	-0.0952981	-0.0973096	-0.0993209	-0.0952981	-0.0892637	-0.0852406	-0.0792062	-0.0771947	-0.0751834	-0.0731719	-0.0731719	-0.0671375	-0.0691490	-0.0651259	-0.0631144	-0.0631144	-0.0631144	-0.0631144	-0.0631144	-0.0631144	-0.0631144	-0.0631144	-0.0631144	-0.0429997
2	20210625_rubi_glutamate_10mM_10min_256.6.fid		0.0434217	0.0576649	0.0695343	0.0814037	0.0932732	0.107517	0.114638	0.121760	0.128881	0.138377	0.145499	0.152620	0.162116	0.166864	0.145499	0.117012	0.0956471	0.0719082	0.0457954	0.0220566	-0.00168204	-0.0254209	-0.0728986	-0.118002	-0.165480	-0.210584	-0.258061	-0.303165	-0.350643	-0.395747	-0.440850	-0.483580	-0.528684	-0.571414	-0.611770	-0.640257	-0.668743	-0.685360	-0.692482	-0.687734	-0.675865	-0.656874	-0.633135	-0.607022	-0.571414	-0.533432	-0.490702
3	20210625_rubi_glutamate_10mM_5min_256.5.fid		0.329944	0.366359	0.409201	0.439190	0.460611	0.469179	0.467037	0.452043	0.432764	0.394206	0.364217	0.321375	0.272107	0.222839	0.175713	0.130729	0.0857456	0.0407617	-0.00636423	-0.0534902	-0.100616	-0.145600	-0.173447	-0.201294	-0.229141	-0.254846	-0.256989	-0.256989	-0.259131	-0.259131	-0.233425	-0.207721	-0.182015	-0.156310	-0.130605	-0.104900	-0.0791953	-0.0513481	-0.0256430	0.0000619888	0.0257671	0.0536143	0.0793192	0.107166	0.132872	0.158577	0.167145
4	20210625_rubi_glutamate_10mM_1min_256.2.fid		-0.191392	-0.178398	-0.154574	-0.143745	-0.117755	-0.104760	-0.122087	-0.139413	-0.176232	-0.226045	-0.254201	-0.280190	-0.308346	-0.336501	-0.355993	-0.373320	-0.390646	-0.407972	-0.433962	-0.444791	-0.468615	-0.479444	-0.466449	-0.451288	-0.436128	-0.420967	-0.407972	-0.392812	-0.379817	-0.364656	-0.371154	-0.375485	-0.401475	-0.438294	-0.477278	-0.527092	-0.589900	-0.665703	-0.752335	-0.836801	-0.923433	-1.00790	-1.08154	-1.15517	-1.21148	-1.25263	-1.29378
5	20210625_rubi_glutamate_10mM_0min_256.4.fid		-0.362204	-0.319571	-0.276937	-0.236673	-0.198776	-0.165617	-0.130090	-0.101668	-0.0803509	-0.0661398	-0.0566658	-0.0590342	-0.0637712	-0.0779824	-0.0969305	-0.118247	-0.153775	-0.189302	-0.231936	-0.272200	-0.312465	-0.352730	-0.400100	-0.447470	-0.487735	-0.525631	-0.561159	-0.596687	-0.620372	-0.639320	-0.655899	-0.667742	-0.667742	-0.663005	-0.639320	-0.606161	-0.561159	-0.504315	-0.447470	-0.390626	-0.326676	-0.260358	-0.198776	-0.137195	-0.0756139	-0.0140326	0.0570228
[truncated: 5,000 more columns]
