# Supplementary material for: Wireless multi-lateral optofluidic microsystems for real-time programmable optogenetics and photopharmacology
Source: Nat Commun. 2022 Sep 22;13:5571. doi: 10.1038/s41467-022-32947-0 (PMC9500026; doi:10.1038/s41467-022-32947-0)
Supplement: Supplementary file 7 — Source Data [file 41467_2022_32947_MOESM7_ESM.zip › 41467_2022_32947_MOESM7_ESM_revised/Data/Source_Data_Figure_3.xlsx]

## Sheet: Figure_3B
Time	Pure SIS	Gold 50	Gold 200
0	288	275	287
0.5	266	267	281
1	215	256	272
1.5	185	223	260
2	171	193	258
2.5	142	192	244
3	131	182	234
4	101	171	225

## Sheet: Figure_3E
Test number	Forward pressure/kPa	Backward pressure/kPa
1	6.8	45
2	7.6	45
3	6.3	45

## Sheet: Figure_3F
Experiment		Model
Effective current(mA)	Flow rate(ul/min)	Effective current(mA)	Flow rate(ul/min)
0.32	1.07186	0	0
0.5	1.25812	0.1	0.5768
0.62	1.66067	0.2	0.9509
0.55	1.48571	0.3	1.2118
0.96	1.87676	0.4	1.4054
		0.5	1.5714
		0.6	1.7224
		0.7	1.8537
		0.8	1.9361
		0.9	1.9684
		1	2.0007

## Sheet: Figure_3G
10 % duty cycle
Experiments		Model
Time(S)	Flow rate(ul/min)	Time(S)	Flow rate(ul/min)
0.00156	0.32244	0	0
0.00313	0.32222	0.71481	0.23618
0.00469	0.32199	1.37882	0.44632
0.00625	0.3219	2.03658	0.64771
0.00781	0.32198	2.67991	0.79444
0.00937	0.32197	3.30536	0.90154
0.01094	0.32182	3.91321	0.97942
0.0125	0.32165	4.50376	1.03695
0.01406	0.32185	5.07995	1.08045
0.01563	0.3221	5.64303	1.10564
0.01719	0.32244	6.73682	1.16032
0.01875	0.32281	7.27045	1.1662
0.02031	0.32277	7.79728	1.17484
0.02187	0.32265	8.31745	1.17987
0.02344	0.32302	8.83237	1.18292
0.025	0.32331	9.34248	1.1831
0.02656	0.32331	9.84822	1.18201
0.02813	0.32302	10.3505	1.17975
0.02969	0.32296	10.8496	1.1729
0.03125	0.32299	11.8395	1.16856
0.03281	0.32316	12.3311	1.15906
0.03438	0.32339	12.8206	1.15207
0.03594	0.3236	13.3084	1.14561
0.0375	0.32347	13.7952	1.13848
0.03906	0.3234	14.2804	1.13009
0.04063	0.32333	14.7645	1.12195
0.04219	0.32332	15.2476	1.11403
0.04375	0.32324	15.7299	1.10446
0.04531	0.32332	16.6927	1.09017
0.04688	0.32336	17.1728	1.07961
0.04844	0.32333	17.6527	1.07096
0.05	0.32333	18.1319	1.0629
0.05156	0.32337	18.6113	1.05499
0.05312	0.32336	19.0902	1.04591
0.05469	0.32342	19.5688	1.03722
0.05625	0.32347	20.0473	1.02929
0.05781	0.32346	20.5259	0.88157
0.05937	0.3235	21.351	0.67489
0.06094	0.3235	21.7553	0.63105
0.0625	0.32322	22.1534	0.58936
0.06406	0.32319	22.545	0.54794
0.06563	0.32327	22.9308	0.50936
0.06719	0.32334	23.3111	0.47436
0.06875	0.32349	23.687	0.44298
0.07031	0.32354	24.0587	0.4149
0.07187	0.32347	24.4269	0.38591
0.07344	0.3233	25.154	0.34896
0.075	0.32321	25.5137	0.32593
0.07656	0.32317	25.871	0.3081
0.07813	0.32308	26.2262	0.29195
0.07969	0.32304	26.5796	0.27736
0.08125	0.323	26.9313	0.26326
0.08281	0.32305	27.2813	0.25052
0.08438	0.32312	27.63	0.23913
0.08594	0.32319	27.9773	0.22641
0.0875	0.32326	28.6684	0.2101
0.08906	0.32325	29.0124	0.19943
0.09062	0.32313	29.3553	0.19103
0.09219	0.32305	29.6974	0.18322
0.09375	0.32296	30.0386	0.17634
0.09531	0.32292	30.3791	0.16945
0.09688	0.32304	30.7188	0.16256
0.09844	0.32308	31.0578	0.15671
0.1	0.32293	31.3962	0.15025
0.10156	0.32278	32.0712	0.14097
0.10312	0.32282	32.4078	0.13526
0.10469	0.32272	32.744	0.13104
0.10625	0.32272	33.0797	0.12638
0.10781	0.32257	33.4148	0.12184
0.10938	0.32265	33.7495	0.11787
0.11094	0.32261	34.0838	0.11374
0.1125	0.32256	34.4177	0.10968
0.11406	0.32252	34.7511	0.10557
0.11563	0.32235	35.4168	0.09958
0.11719	0.32225	35.7491	0.09599
0.11875	0.32232	36.0811	0.09351
0.12031	0.32241	36.4129	0.09032
0.12188	0.32204	36.7442	0.08724
0.12344	0.32227	37.0753	0.08448
0.125	0.32232	37.4061	0.08197
0.12656	0.32241	37.7366	0.07963
0.12812	0.32234	38.0669	0.07684
0.12969	0.32231	38.7268	0.07335
0.13125	0.32227	39.0564	0.07064
0.13281	0.32208	39.3857	0.06827
0.13437	0.32197	39.7147	0.0663
0.13594	0.32124	40.0436	0.06442
0.1375	0.32098	40.3723	0.06276
0.13906	0.3209	40.7008	0.06107
0.14063	0.32114	41.0292	0.05911
0.14219	0.3213	41.3573	0.05715
0.14375	0.32141
0.14531	0.32146
0.14688	0.3217
0.14844	0.32192
0.15	0.32236
0.15156	0.32271
0.15313	0.32307
0.15469	0.32327
0.15625	0.32354
0.15781	0.32376
0.15937	0.32397
0.16094	0.32412
0.1625	0.32422
0.16406	0.32428
0.16562	0.32396
0.16719	0.32385
0.16875	0.32372
0.17031	0.32401
0.17188	0.32408
0.17344	0.32408
0.175	0.32429
0.17656	0.32443
0.17813	0.32439
0.17969	0.32433
0.18125	0.32421
0.18281	0.3241
0.18438	0.32411
0.18594	0.3239
0.1875	0.32375
0.18906	0.32363
0.19062	0.32371
0.19219	0.32364
0.19375	0.32366
0.19531	0.32356
0.19687	0.32354
0.19844	0.32356
0.2	0.32359
0.20156	0.32356
0.20313	0.3235
0.20469	0.32342
0.20625	0.32333
0.20781	0.32326
0.20938	0.32322
0.21094	0.32315
0.2125	0.32324
0.21406	0.32322
0.21563	0.32319
0.21719	0.32313
0.21875	0.32301
0.22031	0.32302
0.22187	0.32306
0.22344	0.32313
0.225	0.32321
0.22656	0.32327
0.22812	0.32339
0.22969	0.32354
0.23125	0.32373
0.23281	0.32386
0.23438	0.32391
0.23594	0.32397
0.2375	0.32408
0.23906	0.32419
0.24063	0.32429
0.24219	0.32456
0.24375	0.32477
0.24531	0.32517
0.24688	0.32569
0.24844	0.32606
0.25	0.32652
0.25156	0.32706
0.25312	0.32752
0.25469	0.32799
0.25625	0.32846
0.25781	0.32907
0.25938	0.32952
0.26094	0.32965
0.2625	0.32981
0.26406	0.33005
0.26563	0.33021
0.26719	0.33066
0.26875	0.33115
0.27031	0.33158
0.27187	0.33206
0.27344	0.33272
0.275	0.33354
0.27656	0.33394
0.27813	0.33414
0.27969	0.33434
0.28125	0.33444
0.28281	0.33472
0.28437	0.33477
0.28594	0.33494
0.2875	0.33498
0.28906	0.3353
0.29063	0.33553
0.29219	0.33584
0.29375	0.33595
0.29531	0.33602
0.29688	0.33593
0.29844	0.33587
0.3	0.33595
0.30156	0.33637
0.30312	0.3369
0.30469	0.33778
0.30625	0.33855
0.30781	0.33929
0.30938	0.33988
0.31094	0.34053
0.3125	0.34114
0.31406	0.34172
0.31562	0.34229
0.31719	0.34251
0.31875	0.34305
0.32031	0.34343
0.32188	0.34404
0.32344	0.34466
0.325	0.34542
0.32656	0.34621
0.32813	0.34702
0.32969	0.34808
0.33125	0.34902
0.33281	0.35001
0.33437	0.35084
0.33594	0.35173
0.3375	0.35257
0.33906	0.35329
0.34063	0.35395
0.34219	0.35471
0.34375	0.35513
0.34531	0.35543
0.34687	0.356
0.34844	0.35612
0.35	0.35658
0.35156	0.35692
0.35313	0.35736
0.35469	0.35764
0.35625	0.35814
0.35781	0.35849
0.35938	0.35898
0.36094	0.3597
0.3625	0.36065
0.36406	0.36156
0.36562	0.36223
0.36719	0.36269
0.36875	0.36381
0.37031	0.36502
0.37188	0.36629
0.37344	0.36657
0.375	0.36747
0.37656	0.36885
0.37812	0.37002
0.37969	0.37097
0.38125	0.37221
0.38281	0.37341
0.38438	0.37393
0.38594	0.37468
0.3875	0.37552
0.38906	0.37687
0.39063	0.37765
0.39219	0.37837
0.39375	0.37939
0.39531	0.38033
0.39687	0.38148
0.39844	0.38235
0.4	0.38391
0.40156	0.38546
0.40313	0.38753
0.40469	0.38918
0.40625	0.39049
0.40781	0.39203
0.40937	0.39336
0.41094	0.39454
0.4125	0.39574
0.41406	0.39646
0.41563	0.39718
0.41719	0.39856
0.41875	0.39986
0.42031	0.40132
0.42188	0.40233
0.42344	0.40324
0.425	0.40439
0.42656	0.4055
0.42812	0.40662
0.42969	0.40792
0.43125	0.40898
0.43281	0.40967
0.43438	0.41041
0.43594	0.41142
0.4375	0.41238
0.43906	0.41348
0.44062	0.41467
0.44219	0.41517
0.44375	0.41569
0.44531	0.41569
0.44688	0.41584
0.44844	0.41645
0.45	0.41733
0.45156	0.41793
0.45313	0.41962
0.45469	0.42112
0.45625	0.42254
0.45781	0.42376
0.45937	0.42484
0.46094	0.42583
0.4625	0.42736
0.46406	0.42872
0.46563	0.43013
0.46719	0.43093
0.46875	0.43112
0.47031	0.43135
0.47187	0.43168
0.47344	0.43231
0.475	0.43312
0.47656	0.43415
0.47813	0.43521
0.47969	0.43624
0.48125	0.43718
0.48281	0.43832
0.48438	0.43938
0.48594	0.44032
0.4875	0.44119
0.48906	0.44228
0.49062	0.44298
0.49219	0.44344
0.49375	0.44418
0.49531	0.44499
0.49688	0.44611
0.49844	0.4472
0.5	0.44841
0.50156	0.44996
0.50313	0.4518
0.50469	0.45314
0.50625	0.45493
0.50781	0.45637
0.50938	0.45793
0.51094	0.45865
0.5125	0.4587
0.51406	0.45904
0.51563	0.45975
0.51719	0.46026
0.51875	0.46117
0.52031	0.46201
0.52187	0.46349
0.52344	0.46455
0.525	0.46538
0.52656	0.46668
0.52812	0.46779
0.52969	0.46834
0.53125	0.46904
0.53281	0.47003
0.53438	0.47069
0.53594	0.47116
0.5375	0.47216
0.53906	0.47308
0.54063	0.47399
0.54219	0.47509
0.54375	0.47552
0.54531	0.47722
0.54688	0.4783
0.54844	0.47904
0.55	0.47983
0.55156	0.48098
0.55312	0.48169
0.55469	0.4831
0.55625	0.48447
0.55781	0.48568
0.55937	0.48635
0.56094	0.48708
0.5625	0.4884
0.56406	0.48972
0.56563	0.49069
0.56719	0.49153
0.56875	0.49299
0.57031	0.49424
0.57188	0.49545
0.57344	0.49631
0.575	0.4972
0.57656	0.49826
0.57813	0.49864
0.57969	0.50026
0.58125	0.5022
0.58281	0.50377
0.58437	0.50534
0.58594	0.50683
0.5875	0.50839
0.58906	0.50994
0.59062	0.51124
0.59219	0.51211
0.59375	0.51318
0.59531	0.5138
0.59688	0.51507
0.59844	0.51635
0.6	0.51789
0.60156	0.51967
0.60313	0.52115
0.60469	0.52273
0.60625	0.52406
0.60781	0.52476
0.60938	0.52525
0.61094	0.52605
0.6125	0.52695
0.61406	0.52817
0.61562	0.52899
0.61719	0.52984
0.61875	0.53082
0.62031	0.53166
0.62187	0.53243
0.62344	0.53303
0.625	0.534
0.62656	0.53504
0.62813	0.53651
0.62969	0.5375
0.63125	0.53838
0.63281	0.53938
0.63438	0.54018
0.63594	0.54075
0.6375	0.54156
0.63906	0.54236
0.64063	0.54354
0.64219	0.5451
0.64375	0.54642
0.64531	0.54772
0.64687	0.54865
0.64844	0.54962
0.65	0.55037
0.65156	0.55109
0.65312	0.55171
0.65469	0.55272
0.65625	0.55392
0.65781	0.55508
0.65938	0.55626
0.66094	0.55686
0.6625	0.5583
0.66406	0.55999
0.66563	0.56122
0.66719	0.56217
0.66875	0.56327
0.67031	0.56459
0.67188	0.56564
0.67344	0.56644
0.675	0.5673
0.67656	0.56831
0.67812	0.56962
0.67969	0.57127
0.68125	0.57257
0.68281	0.57355
0.68437	0.57522
0.68594	0.57642
0.6875	0.57758
0.68906	0.57827
0.69063	0.57881
0.69219	0.57902
0.69375	0.57953
0.69531	0.57991
0.69688	0.58035
0.69844	0.58144
0.7	0.58279
0.70156	0.5842
0.70313	0.58445
0.70469	0.585
0.70625	0.58527
0.70781	0.58537
0.70937	0.58584
0.71094	0.58615
0.7125	0.58719
0.71406	0.58749
0.71562	0.5883
0.71719	0.58938
0.71875	0.58997
0.72031	0.59038
0.72188	0.59091
0.72344	0.59161
0.725	0.59203
0.72656	0.59233
0.72813	0.59322
0.72969	0.59392
0.73125	0.59467
0.73281	0.59564
0.73438	0.59658
0.73594	0.59768
0.7375	0.59905
0.73906	0.5999
0.74062	0.60068
0.74219	0.60166
0.74375	0.60309
0.74531	0.60382
0.74687	0.60459
0.74844	0.60547
0.75	0.60632
0.75156	0.60681
0.75313	0.60747
0.75469	0.6077
0.75625	0.6084
0.75781	0.60929
0.75938	0.60981
0.76094	0.61143
0.7625	0.61251
0.76406	0.6133
0.76563	0.61398
0.76719	0.61447
0.76875	0.61541
0.77031	0.61607
0.77187	0.61697
0.77344	0.61807
0.775	0.6186
0.77656	0.61953
0.77812	0.62077
0.77969	0.62201
0.78125	0.6232
0.78281	0.62457
0.78438	0.62539
0.78594	0.62666
0.7875	0.62795
0.78906	0.62905
0.79063	0.63049
0.79219	0.63241
0.79375	0.63433
0.79531	0.63515
0.79688	0.63568
0.79844	0.63606
0.8	0.63639
0.80156	0.6378
0.80312	0.6383
0.80469	0.63867
0.80625	0.63906
0.80781	0.63938
0.80937	0.64018
0.81094	0.64112
0.8125	0.64257
0.81406	0.64405
0.81563	0.64518
0.81719	0.64638
0.81875	0.64763
0.82031	0.64899
0.82188	0.65017
0.82344	0.65148
0.825	0.65245
0.82656	0.65303
0.82813	0.65438
0.82969	0.65553
0.83125	0.65614
0.83281	0.65667
0.83437	0.65743
0.83594	0.65794
0.8375	0.65867
0.83906	0.65922
0.84062	0.65927
0.84219	0.65944
0.84375	0.66014
0.84531	0.66098
0.84688	0.66201
0.84844	0.66319
0.85	0.6642
0.85156	0.66548
0.85313	0.66663
0.85469	0.66753
0.85625	0.66859
0.85781	0.66912
0.85938	0.66943
0.86094	0.67026
0.8625	0.67127
0.86406	0.67211
0.86562	0.67295
0.86719	0.67315
0.86875	0.67384
0.87031	0.67446
0.87187	0.67484
0.87344	0.67504
0.875	0.67621
0.87656	0.67741
0.87813	0.67839
0.87969	0.67887
0.88125	0.67901
0.88281	0.67917
0.88438	0.67936
0.88594	0.68031
0.8875	0.68084
0.88906	0.68146
0.89063	0.68225
0.89219	0.68292
0.89375	0.68361
0.89531	0.68453
0.89687	0.68634
0.89844	0.68762
0.9	0.68855
0.90156	0.68897
0.90312	0.69024
0.90469	0.69114
0.90625	0.69211
0.90781	0.69282
0.90938	0.69371
0.91094	0.69454
0.9125	0.69556
0.91406	0.69674
0.91563	0.69802
0.91719	0.69946
0.91875	0.70077
0.92031	0.70159
0.92188	0.70197
0.92344	0.70214
0.925	0.70242
0.92656	0.70342
0.92812	0.70496
0.92969	0.70592
0.93125	0.70608
0.93281	0.70682
0.93437	0.70796
0.93594	0.70897
0.9375	0.70995
0.93906	0.71092
0.94063	0.71215
0.94219	0.71389
0.94375	0.71469
0.94531	0.71587
0.94688	0.71704
0.94844	0.71807
0.95	0.71944
0.95156	0.72045
0.95313	0.72169
0.95469	0.72278
0.95625	0.72317
0.95781	0.72327
0.95937	0.72387
0.96094	0.72464
0.9625	0.72537
0.96406	0.72586
0.96562	0.72724
0.96719	0.72806
0.96875	0.72864
0.97031	0.72884
0.97188	0.72927
0.97344	0.73005
0.975	0.73067
0.97656	0.73148
0.97813	0.73218
0.97969	0.73267
0.98125	0.73331
0.98281	0.73442
0.98438	0.73573
0.98594	0.73735
0.9875	0.7383
0.98906	0.73939
0.99062	0.74026
0.99219	0.74077
0.99375	0.74117
0.99531	0.7414
0.99687	0.74217
0.99844	0.74245
1	0.74333
1.00156	0.7438
1.00313	0.74505
1.00469	0.74676
1.00625	0.7481
1.00781	0.74939
1.00937	0.75024
1.01094	0.75076
1.0125	0.75058
1.01406	0.75136
1.01563	0.75198
1.01719	0.75253
1.01875	0.75369
1.02031	0.75456
1.02188	0.75645
1.02344	0.75757
1.025	0.75822
1.02656	0.75781
1.02813	0.75743
1.02969	0.75821
1.03125	0.75952
1.03281	0.76009
1.03438	0.7607
1.03594	0.76128
1.0375	0.76232
1.03906	0.7626
1.04062	0.76318
1.04219	0.76362
1.04375	0.76377
1.04531	0.76393
1.04688	0.76445
1.04844	0.76487
1.05	0.7653
1.05156	0.76518
1.05313	0.76473
1.05469	0.76517
1.05625	0.76597
1.05781	0.7667
1.05938	0.76711
1.06094	0.76808
1.0625	0.76936
1.06406	0.77027
1.06563	0.77119
1.06719	0.77224
1.06875	0.77334
1.07031	0.77399
1.07187	0.77467
1.07344	0.77506
1.075	0.77545
1.07656	0.77602
1.07813	0.77678
1.07969	0.77768
1.08125	0.77854
1.08281	0.77934
1.08438	0.78012
1.08594	0.78128
1.0875	0.78181
1.08906	0.78212
1.09063	0.78251
1.09219	0.78244
1.09375	0.78308
1.09531	0.78343
1.09688	0.7847
1.09844	0.78595
1.1	0.78667
1.10156	0.78766
1.10312	0.7883
1.10469	0.78894
1.10625	0.78972
1.10781	0.7911
1.10938	0.79173
1.11094	0.7916
1.1125	0.79183
1.11406	0.7924
1.11563	0.79269
1.11719	0.79269
1.11875	0.79285
1.12031	0.79255
1.12188	0.79221
1.12344	0.79209
1.125	0.79239
1.12656	0.79313
1.12813	0.79349
1.12969	0.79361
1.13125	0.7935
1.13281	0.79412
1.13437	0.79436
1.13594	0.7949
1.1375	0.79528
1.13906	0.79569
1.14063	0.79633
1.14219	0.79674
1.14375	0.79677
1.14531	0.797
1.14688	0.79698
1.14844	0.79695
1.15	0.79605
1.15156	0.79506
1.15313	0.7943
1.15469	0.79478
1.15625	0.79475
1.15781	0.79385
1.15938	0.79294
1.16094	0.79262
1.1625	0.79208
1.16406	0.79219
1.16562	0.79249
1.16719	0.79244
1.16875	0.79243
1.17031	0.79179
1.17188	0.79124
1.17344	0.79122
1.175	0.79073
1.17656	0.79048
1.17813	0.79003
1.17969	0.78983
1.18125	0.78918
1.18281	0.78871
1.18438	0.78755
1.18594	0.78619
1.1875	0.78518
1.18906	0.78441
1.19063	0.7843
1.19219	0.78462
1.19375	0.78521
1.19531	0.78583
1.19687	0.78655
1.19844	0.78631
1.2	0.78602
1.20156	0.78488
1.20313	0.78445
1.20469	0.78419
1.20625	0.78364
1.20781	0.7833
1.20938	0.78313
1.21094	0.78277
1.2125	0.78302
1.21406	0.78344
1.21563	0.7843
1.21719	0.78402
1.21875	0.78412
1.22031	0.78449
1.22188	0.78434
1.22344	0.78432
1.225	0.78457
1.22656	0.78583
1.22812	0.78661
1.22969	0.78727
1.23125	0.78801
1.23281	0.78875
1.23438	0.78828
1.23594	0.78899
1.2375	0.78954
1.23906	0.7901
1.24063	0.79042
1.24219	0.79013
1.24375	0.78971
1.24531	0.78909
1.24688	0.78879
1.24844	0.78916
1.25	0.79023
1.25156	0.79137
1.25313	0.79241
1.25469	0.79333
1.25625	0.79443
1.25781	0.79453
1.25937	0.79465
1.26094	0.794
1.2625	0.79365
1.26406	0.79373
1.26563	0.7937
1.26719	0.79347
1.26875	0.79333
1.27031	0.79314
1.27188	0.79309
1.27344	0.79405
1.275	0.79409
1.27656	0.79399
1.27813	0.79368
1.27969	0.79371
1.28125	0.79313
1.28281	0.79224
1.28438	0.79109
1.28594	0.79044
1.2875	0.78972
1.28906	0.78878
1.29062	0.78783
1.29219	0.78804
1.29375	0.78888
1.29531	0.78894
1.29688	0.78839
1.29844	0.78826
1.3	0.7875
1.30156	0.78729
1.30313	0.78641
1.30469	0.78597
1.30625	0.78637
1.30781	0.78607
1.30938	0.78601
1.31094	0.78578
1.3125	0.78542
1.31406	0.78487
1.31563	0.78471
1.31719	0.7844
1.31875	0.78406
1.32031	0.78421
1.32187	0.78471
1.32344	0.78455
1.325	0.78494
1.32656	0.78418
1.32813	0.78409
1.32969	0.78352
1.33125	0.78303
1.33281	0.78231
1.33438	0.78226
1.33594	0.78144
1.3375	0.78089
1.33906	0.78079
1.34063	0.78126
1.34219	0.78162
1.34375	0.78096
1.34531	0.77989
1.34688	0.77944
1.34844	0.77861
1.35	0.77743
1.35156	0.7765
1.35312	0.77575
1.35469	0.77544
1.35625	0.77483
1.35781	0.77472
1.35938	0.77536
1.36094	0.77512
1.3625	0.77476
1.36406	0.77499
1.36563	0.77426
1.36719	0.77389
1.36875	0.77317
1.37031	0.77273
1.37188	0.77261
1.37344	0.77296
1.375	0.77326
1.37656	0.77394
1.37813	0.77385
1.37969	0.77294
1.38125	0.77139
1.38281	0.77008
1.38437	0.76894
1.38594	0.76802
1.3875	0.76781
1.38906	0.76793
1.39063	0.76809
1.39219	0.76738
1.39375	0.76798
1.39531	0.76847
1.39688	0.76895
1.39844	0.769
1.4	0.76917
1.40156	0.76915
1.40313	0.76975
1.40469	0.77048
1.40625	0.7707
1.40781	0.77089
1.40938	0.77075
1.41094	0.77033
1.4125	0.76894
1.41406	0.76822
1.41562	0.76775
1.41719	0.76825
1.41875	0.76818
1.42031	0.76848
1.42188	0.76777
1.42344	0.76641
1.425	0.76516
1.42656	0.764
1.42813	0.76372
1.42969	0.76326
1.43125	0.76345
1.43281	0.76349
1.43438	0.76319
1.43594	0.763
1.4375	0.76271
1.43906	0.76284
1.44063	0.76319
1.44219	0.76334
1.44375	0.76233
1.44531	0.76122
1.44687	0.76033
1.44844	0.75963
1.45	0.75927
1.45156	0.75885
1.45313	0.75874
1.45469	0.75879
1.45625	0.75852
1.45781	0.75889
1.45938	0.75915
1.46094	0.75889
1.4625	0.75917
1.46406	0.75952
1.46563	0.75874
1.46719	0.7585
1.46875	0.75801
1.47031	0.75814
1.47188	0.75882
1.47344	0.76041
1.475	0.76125
1.47656	0.76195
1.47812	0.76298
1.47969	0.76334
1.48125	0.76346
1.48281	0.76299
1.48438	0.76357
1.48594	0.76389
1.4875	0.76452
1.48906	0.76507
1.49063	0.76551
1.49219	0.76579
1.49375	0.76568
1.49531	0.76673
1.49688	0.76697
1.49844	0.76659
1.5	0.76637
1.50156	0.76672
1.50313	0.76701
1.50469	0.76697
1.50625	0.76713
1.50781	0.76729
1.50937	0.76684
1.51094	0.76667
1.5125	0.76591
1.51406	0.76525
1.51563	0.76465
1.51719	0.76407
1.51875	0.76398
1.52031	0.76452
1.52188	0.76459
1.52344	0.76471
1.525	0.7647
1.52656	0.76522
1.52813	0.76529
1.52969	0.76507
1.53125	0.76509
1.53281	0.76497
1.53438	0.76462
1.53594	0.76548
1.5375	0.76607
1.53906	0.76606
1.54062	0.76604
1.54219	0.76601
1.54375	0.76579
1.54531	0.76521
1.54688	0.76446
1.54844	0.76482
1.55	0.76433
1.55156	0.76439
1.55313	0.76427
1.55469	0.76382
1.55625	0.7646
1.55781	0.76422
1.55938	0.76389
1.56094	0.76362
1.5625	0.76337
1.56406	0.76338
1.56563	0.76399
1.56719	0.76434
1.56875	0.76401
1.57031	0.76418
1.57187	0.76459
1.57344	0.76343
1.575	0.76192
1.57656	0.7614
1.57813	0.76134
1.57969	0.76153
1.58125	0.7621
1.58281	0.76235
1.58438	0.76325
1.58594	0.76444
1.5875	0.76471
1.58906	0.76509
1.59063	0.76534
1.59219	0.76506
1.59375	0.76441
1.59531	0.76318
1.59688	0.76211
1.59844	0.76096
1.6	0.76019
1.60156	0.75976
1.60312	0.75946
1.60469	0.75873
1.60625	0.75847
1.60781	0.75859
1.60938	0.75822
1.61094	0.75801
1.6125	0.75827
1.61406	0.75872
1.61563	0.75922
1.61719	0.75925
1.61875	0.75837
1.62031	0.75883
1.62188	0.7598
1.62344	0.76102
1.625	0.76205
1.62656	0.7627
1.62813	0.76218
1.62969	0.76265
1.63125	0.76256
1.63281	0.7618
1.63437	0.76074
1.63594	0.76076
1.6375	0.76078
1.63906	0.76224
1.64063	0.76287
1.64219	0.76262
1.64375	0.76157
1.64531	0.76037
1.64688	0.75933
1.64844	0.76008
1.65	0.76068
1.65156	0.76093
1.65313	0.76156
1.65469	0.76248
1.65625	0.76267
1.65781	0.76281
1.65938	0.76261
1.66094	0.76326
1.6625	0.76412
1.66406	0.76503
1.66562	0.76572
1.66719	0.76564
1.66875	0.76627
1.67031	0.76672
1.67188	0.76666
1.67344	0.76652
1.675	0.76638
1.67656	0.76553
1.67813	0.76448
1.67969	0.76448
1.68125	0.76454
1.68281	0.7658
1.68438	0.76676
1.68594	0.76694
1.6875	0.76666
1.68906	0.76657
1.69063	0.76587
1.69219	0.76503
1.69375	0.76539
1.69531	0.76529
1.69687	0.7647
1.69844	0.76469
1.7	0.76444
1.70156	0.7651
1.70313	0.7654
1.70469	0.76625
1.70625	0.76645
1.70781	0.76576
1.70938	0.7644
1.71094	0.76372
1.7125	0.76371
1.71406	0.76309
1.71563	0.76313
1.71719	0.763
1.71875	0.76271
1.72031	0.76255
1.72188	0.76227
1.72344	0.76147
1.725	0.76179
1.72656	0.76177
1.72812	0.76204
1.72969	0.76246
1.73125	0.76269
1.73281	0.7626
1.73438	0.76253
1.73594	0.76255
1.7375	0.76272
1.73906	0.76351
1.74063	0.76382
1.74219	0.76406
1.74375	0.76408
1.74531	0.76486
1.74688	0.76466
1.74844	0.76509
1.75	0.7659
1.75156	0.76705
1.75313	0.76727
1.75469	0.76719
1.75625	0.76704
1.75781	0.76688
1.75937	0.76667
1.76094	0.76676
1.7625	0.76722
1.76406	0.76756
1.76563	0.76751
1.76719	0.76704
1.76875	0.7673
1.77031	0.76734
1.77188	0.76765
1.77344	0.76793
1.775	0.76857
1.77656	0.76914
1.77813	0.76993
1.77969	0.77089
1.78125	0.77133
1.78281	0.77182
1.78438	0.77145
1.78594	0.77069
1.7875	0.77063
1.78906	0.77037
1.79062	0.77069
1.79219	0.77101
1.79375	0.772
1.79531	0.77236
1.79688	0.77332
1.79844	0.77393
1.8	0.77381
1.80156	0.77411
1.80313	0.77343
1.80469	0.77297
1.80625	0.77292
1.80781	0.77381
1.80938	0.77481
1.81094	0.77482
1.8125	0.77429
1.81406	0.77396
1.81563	0.7737
1.81719	0.7734
1.81875	0.77302
1.82031	0.77371
1.82187	0.77394
1.82344	0.77446
1.825	0.77496
1.82656	0.77528
1.82813	0.77553
1.82969	0.7753
1.83125	0.7753
1.83281	0.77653
1.83438	0.77794
1.83594	0.77799
1.8375	0.77761
1.83906	0.77778
1.84063	0.7777
1.84219	0.77718
1.84375	0.77603
1.84531	0.77536
1.84688	0.77514
1.84844	0.77479
1.85	0.77418
1.85156	0.77356
1.85312	0.77333
1.85469	0.77293
1.85625	0.77278
1.85781	0.77272
1.85938	0.77278
1.86094	0.77303
1.8625	0.77284
1.86406	0.77262
1.86563	0.77215
1.86719	0.77083
1.86875	0.77055
1.87031	0.77058
1.87188	0.77041
1.87344	0.77062
1.875	0.77055
1.87656	0.77063
1.87813	0.76919
1.87969	0.76834
1.88125	0.76785
1.88281	0.76704
1.88437	0.76669
1.88594	0.76611
1.8875	0.76524
1.88906	0.76333
1.89063	0.76208
1.89219	0.76177
1.89375	0.76148
1.89531	0.76073
1.89688	0.75992
1.89844	0.75918
1.9	0.75852
1.90156	0.75809
1.90313	0.75796
1.90469	0.75813
1.90625	0.75835
1.90781	0.75855
1.90938	0.75881
1.91094	0.75977
1.9125	0.7606
1.91406	0.7612
1.91562	0.76201
1.91719	0.76256
1.91875	0.76281
1.92031	0.76294
1.92188	0.76244
1.92344	0.76241
1.925	0.76211
1.92656	0.76111
1.92813	0.76094
1.92969	0.76071
1.93125	0.76093
1.93281	0.76172
1.93438	0.76196
1.93594	0.76168
1.9375	0.76171
1.93906	0.76196
1.94063	0.7627
1.94219	0.76296
1.94375	0.76353
1.94531	0.76329
1.94687	0.76355
1.94844	0.76403
1.95	0.76456
1.95156	0.76462
1.95313	0.76547
1.95469	0.76603
1.95625	0.76674
1.95781	0.76704
1.95938	0.76715
1.96094	0.76745
1.9625	0.76769
1.96406	0.76763
1.96563	0.76784
1.96719	0.76881
1.96875	0.76948
1.97031	0.77018
1.97188	0.76966
1.97344	0.76812
1.975	0.76603
1.97656	0.76512
1.97812	0.76442
1.97969	0.76364
1.98125	0.76365
1.98281	0.76414
1.98438	0.76521
1.98594	0.76577
1.9875	0.7663
1.98906	0.76665
1.99063	0.76722
1.99219	0.76689
1.99375	0.76598
1.99531	0.76517
1.99688	0.76445
1.99844	0.76386
2	0.76313
2.00156	0.76219
2.00312	0.76164
2.00469	0.76182
2.00625	0.76183
2.00781	0.76183
2.00937	0.76177
2.01094	0.76159
2.0125	0.76173
2.01406	0.76149
2.01563	0.76182
2.01719	0.76126
2.01875	0.76049
2.02031	0.75992
2.02188	0.75888
2.02344	0.75873
2.025	0.75849
2.02656	0.75904
2.02813	0.75958
2.02969	0.75971
2.03125	0.76045
2.03281	0.76008
2.03437	0.75928
2.03594	0.75878
2.0375	0.75758
2.03906	0.75752
2.04062	0.75746
2.04219	0.75801
2.04375	0.75803
2.04531	0.7569
2.04688	0.75583
2.04844	0.7559
2.05	0.75614
2.05156	0.75635
2.05313	0.75709
2.05469	0.75641
2.05625	0.75678
2.05781	0.75692
2.05938	0.75683
2.06094	0.75652
2.0625	0.75688
2.06406	0.75661
2.06562	0.75632
2.06719	0.7565
2.06875	0.75642
2.07031	0.75674
2.07187	0.75677
2.07344	0.75647
2.075	0.7563
2.07656	0.75669
2.07813	0.75689
2.07969	0.75707
2.08125	0.75721
2.08281	0.75691
2.08438	0.7567
2.08594	0.75718
2.0875	0.75691
2.08906	0.75652
2.09063	0.75635
2.09219	0.75615
2.09375	0.75689
2.09531	0.75726
2.09687	0.75783
2.09844	0.75892
2.1	0.75984
2.10156	0.76048
2.10312	0.76053
2.10469	0.76069
2.10625	0.76077
2.10781	0.76019
2.10938	0.75975
2.11094	0.76026
2.1125	0.76118
2.11406	0.7622
2.11563	0.76287
2.11719	0.76252
2.11875	0.76215
2.12031	0.76249
2.12188	0.76286
2.12344	0.76285
2.125	0.76361
2.12656	0.76432
2.12812	0.76421
2.12969	0.76475
2.13125	0.76482
2.13281	0.76504
2.13437	0.76544
2.13594	0.76505
2.1375	0.76511
2.13906	0.76477
2.14063	0.76475
2.14219	0.76404
2.14375	0.76298
2.14531	0.76229
2.14688	0.76321
2.14844	0.76331
2.15	0.76196
2.15156	0.76084
2.15313	0.76057
2.15469	0.76015
2.15625	0.75912
2.15781	0.7591
2.15937	0.75867
2.16094	0.75902
2.1625	0.76
2.16406	0.76058
2.16562	0.76092
2.16719	0.76073
2.16875	0.76051
2.17031	0.76047
2.17188	0.7608
2.17344	0.76142
2.175	0.76064
2.17656	0.7606
2.17813	0.76116
2.17969	0.76105
2.18125	0.76066
2.18281	0.76036
2.18438	0.75935
2.18594	0.75844
2.1875	0.75758
2.18906	0.75726
2.19062	0.75663
2.19219	0.75675
2.19375	0.75757
2.19531	0.75778
2.19687	0.75798
2.19844	0.75757
2.2	0.75774
2.20156	0.75756
2.20313	0.75775
2.20469	0.75813
2.20625	0.75875
2.20781	0.75892
2.20938	0.75899
2.21094	0.75847
2.2125	0.75776
2.21406	0.75794
2.21563	0.75855
2.21719	0.75945
2.21875	0.75969
2.22031	0.7599
2.22187	0.76034
2.22344	0.7613
2.225	0.76106
2.22656	0.76156
2.22812	0.76221
2.22969	0.76284
2.23125	0.76184
2.23281	0.76119
2.23438	0.76069
2.23594	0.76022
2.2375	0.7594
2.23906	0.75813
2.24063	0.75716
2.24219	0.7568
2.24375	0.75749
2.24531	0.75703
2.24688	0.75695
2.24844	0.75721
2.25	0.75773
2.25156	0.75762
2.25312	0.7572
2.25469	0.75615
2.25625	0.75581
2.25781	0.7561
2.25937	0.75607
2.26094	0.75627
2.2625	0.75616
2.26406	0.75672
2.26563	0.75649
2.26719	0.75649
2.26875	0.7561
2.27031	0.75606
2.27188	0.75574
2.27344	0.75591
2.275	0.75581
2.27656	0.75554
2.27813	0.75561
2.27969	0.75667
2.28125	0.75753
2.28281	0.75734
2.28437	0.75719
2.28594	0.75722
2.2875	0.75739
2.28906	0.75843
2.29062	0.75915
2.29219	0.75936
2.29375	0.76001
2.29531	0.7602
2.29688	0.7609
2.29844	0.76097
2.3	0.76092
2.30156	0.76024
2.30313	0.76001
2.30469	0.75947
2.30625	0.75934
2.30781	0.75922
2.30938	0.75981
2.31094	0.7591
2.3125	0.75811
2.31406	0.759
2.31562	0.76002
2.31719	0.76008
2.31875	0.76017
2.32031	0.75944
2.32187	0.75956
2.32344	0.75925
2.325	0.75947
2.32656	0.76021
2.32813	0.76112
2.32969	0.76175
2.33125	0.76227
2.33281	0.76282
2.33438	0.76246
2.33594	0.76259
2.3375	0.7622
2.33906	0.76244
2.34063	0.76208
2.34219	0.76196
2.34375	0.76247
2.34531	0.7624
2.34687	0.76223
2.34844	0.76163
2.35	0.7618
2.35156	0.76173
2.35312	0.76126
2.35469	0.76226
2.35625	0.76352
2.35781	0.76421
2.35938	0.76471
2.36094	0.76447
2.3625	0.76443
2.36406	0.76401
2.36563	0.76362
2.36719	0.76318
2.36875	0.76376
2.37031	0.76384
2.37188	0.76419
2.37344	0.76385
2.375	0.76386
2.37656	0.76475
2.37812	0.76635
2.37969	0.76858
2.38125	0.76987
2.38281	0.77037
2.38437	0.77086
2.38594	0.7718
2.3875	0.77188
2.38906	0.77218
2.39063	0.77228
2.39219	0.77205
2.39375	0.77278
2.39531	0.77326
2.39688	0.7736
2.39844	0.77464
2.4	0.77629
2.40156	0.77645
2.40313	0.77656
2.40469	0.77627
2.40625	0.77578
2.40781	0.77533
2.40937	0.77554
2.41094	0.77523
2.4125	0.77563
2.41406	0.77654
2.41562	0.77797
2.41719	0.77848
2.41875	0.77894
2.42031	0.77847
2.42188	0.77862
2.42344	0.7791
2.425	0.77982
2.42656	0.78103
2.42813	0.78191
2.42969	0.7814
2.43125	0.78174
2.43281	0.7825
2.43438	0.78258
2.43594	0.78256
2.4375	0.78189
2.43906	0.78129
2.44062	0.78211
2.44219	0.78221
2.44375	0.78232
2.44531	0.78262
2.44687	0.78313
2.44844	0.78425
2.45	0.78448
2.45156	0.78476
2.45313	0.78509
2.45469	0.78556
2.45625	0.78572
2.45781	0.78621
2.45938	0.78574
2.46094	0.78468
2.4625	0.78431
2.46406	0.78348
2.46563	0.78212
2.46719	0.78175
2.46875	0.7824
2.47031	0.78254
2.47187	0.78328
2.47344	0.78421
2.475	0.78359
2.47656	0.78366
2.47812	0.78403
2.47969	0.78369
2.48125	0.78339
2.48281	0.78307
2.48438	0.78319
2.48594	0.78326
2.4875	0.78344
2.48906	0.78476
2.49063	0.78595
2.49219	0.78703
2.49375	0.7879
2.49531	0.78869
2.49688	0.78841
2.49844	0.78843
2.5	0.78865
2.50156	0.78824
2.50312	0.78779
2.50469	0.78787
2.50625	0.7876
2.50781	0.78743
2.50937	0.78734
2.51094	0.78715
2.5125	0.7867
2.51406	0.787
2.51563	0.78684
2.51719	0.78634
2.51875	0.78611
2.52031	0.78562
2.52188	0.78528
2.52344	0.78483
2.525	0.78469
2.52656	0.7843
2.52813	0.78447
2.52969	0.78369
2.53125	0.78294
2.53281	0.78179
2.53437	0.78116
2.53594	0.78105
2.5375	0.78171
2.53906	0.78131
2.54062	0.7811
2.54219	0.78084
2.54375	0.78046
2.54531	0.78031
2.54688	0.78091
2.54844	0.7808
2.55	0.78085
2.55156	0.78062
2.55313	0.78018
2.55469	0.78047
2.55625	0.78091
2.55781	0.78111
2.55938	0.78051
2.56094	0.78017
2.5625	0.77969
2.56406	0.77873
2.56562	0.77833
2.56719	0.77773
2.56875	0.77706
2.57031	0.77644
2.57187	0.77578
2.57344	0.77526
2.575	0.77405
2.57656	0.7733
2.57813	0.77241
2.57969	0.7724
2.58125	0.77287
2.58281	0.7721
2.58438	0.77092
2.58594	0.77086
2.5875	0.77035
2.58906	0.77039
2.59063	0.77016
2.59219	0.76992
2.59375	0.76994
2.59531	0.77069
2.59687	0.77119
2.59844	0.77095
2.6	0.76993
2.60156	0.76951
2.60312	0.76903
2.60469	0.76965
2.60625	0.77025
2.60781	0.77071
2.60938	0.7707
2.61094	0.77023
2.6125	0.77021
2.61406	0.76967
2.61563	0.76892
2.61719	0.76867
2.61875	0.76814
2.62031	0.76775
2.62188	0.76798
2.62344	0.76781
2.625	0.76851
2.62656	0.76875
2.62812	0.76848
2.62969	0.76816
2.63125	0.76805
2.63281	0.76835
2.63437	0.76832
2.63594	0.76845
2.6375	0.76872
2.63906	0.76858
2.64063	0.76857
2.64219	0.76826
2.64375	0.76865
2.64531	0.76869
2.64688	0.76913
2.64844	0.76932
2.65	0.76961
2.65156	0.76988
2.65313	0.77024
2.65469	0.77086
2.65625	0.7703
2.65781	0.76997
2.65937	0.77006
2.66094	0.77001
2.6625	0.77005
2.66406	0.77035
2.66562	0.77046
2.66719	0.77037
2.66875	0.77039
2.67031	0.77117
2.67188	0.77184
2.67344	0.7727
2.675	0.77287
2.67656	0.77272
2.67813	0.77294
2.67969	0.77329
2.68125	0.77305
2.68281	0.77334
2.68438	0.77399
2.68594	0.77412
2.6875	0.77423
2.68906	0.77389
2.69062	0.77386
2.69219	0.77412
2.69375	0.77404
2.69531	0.77397
2.69687	0.77363
2.69844	0.77321
2.7	0.77278
2.70156	0.77224
2.70313	0.77181
2.70469	0.77135
2.70625	0.77173
2.70781	0.7726
2.70938	0.77291
2.71094	0.77314
2.7125	0.77378
2.71406	0.77374
2.71563	0.77393
2.71719	0.77368
2.71875	0.77287
2.72031	0.77291
2.72187	0.77247
2.72344	0.77198
2.725	0.77129
2.72656	0.77087
2.72812	0.7709
2.72969	0.77107
2.73125	0.77081
2.73281	0.77101
2.73438	0.77093
2.73594	0.77049
2.7375	0.77058
2.73906	0.77056
2.74063	0.77052
2.74219	0.77029
2.74375	0.77117
2.74531	0.77181
2.74688	0.77176
2.74844	0.77109
2.75	0.77086
2.75156	0.77048
2.75312	0.7707
2.75469	0.77177
2.75625	0.77377
2.75781	0.7746
2.75937	0.77556
2.76094	0.77607
2.7625	0.7759
2.76406	0.7759
2.76563	0.77487
2.76719	0.77455
2.76875	0.77461
2.77031	0.77472
2.77188	0.77405
2.77344	0.77422
2.775	0.77472
2.77656	0.77525
2.77813	0.77502
2.77969	0.77644
2.78125	0.77773
2.78281	0.77822
2.78437	0.77891
2.78594	0.77955
2.7875	0.78002
2.78906	0.77978
2.79062	0.7801
2.79219	0.7797
2.79375	0.77886
2.79531	0.77871
2.79688	0.77823
2.79844	0.77781
2.8	0.7775
2.80156	0.7773
2.80313	0.77777
2.80469	0.7782
2.80625	0.77771
2.80781	0.77724
2.80938	0.77658
2.81094	0.77596
2.8125	0.77454
2.81406	0.77479
2.81562	0.77511
2.81719	0.77502
2.81875	0.77555
2.82031	0.77576
2.82187	0.77545
2.82344	0.77546
2.825	0.77568
2.82656	0.77635
2.82813	0.77692
2.82969	0.77634
2.83125	0.77583
2.83281	0.776
2.83438	0.77543
2.83594	0.77537
2.8375	0.775
2.83906	0.77487
2.84063	0.7751
2.84219	0.77508
2.84375	0.77397
2.84531	0.77387
2.84687	0.77349
2.84844	0.77319
2.85	0.77257
2.85156	0.77218
2.85312	0.77259
2.85469	0.77308
2.85625	0.77346
2.85781	0.77377
2.85938	0.77388
2.86094	0.77393
2.8625	0.77413
2.86406	0.77399
2.86563	0.7748
2.86719	0.77485
2.86875	0.77446
2.87031	0.77541
2.87188	0.77557
2.87344	0.77641
2.875	0.77643
2.87656	0.77623
2.87812	0.77615
2.87969	0.77621
2.88125	0.77454
2.88281	0.77305
2.88437	0.7722
2.88594	0.77211
2.8875	0.7718
2.88906	0.7726
2.89063	0.77326
2.89219	0.77374
2.89375	0.7734
2.89531	0.77279
2.89688	0.77201
2.89844	0.77267
2.9	0.77267
2.90156	0.77193
2.90313	0.77147
2.90469	0.77175
2.90625	0.77183
2.90781	0.77144
2.90937	0.77205
2.91094	0.77291
2.9125	0.77349
2.91406	0.7742
2.91562	0.77396
2.91719	0.77442
2.91875	0.77409
2.92031	0.774
2.92188	0.77363
2.92344	0.77366
2.925	0.7745
2.92656	0.77473
2.92813	0.77413
2.92969	0.77402
2.93125	0.77545
2.93281	0.77642
2.93438	0.77699
2.93594	0.77756
2.9375	0.77875
2.93906	0.77881
2.94062	0.77874
2.94219	0.77952
2.94375	0.78021
2.94531	0.78008
2.94687	0.78067
2.94844	0.78026
2.95	0.77968
2.95156	0.77947
2.95313	0.77939
2.95469	0.77905
2.95625	0.7798
2.95781	0.78007
2.95938	0.78023
2.96094	0.78083
2.9625	0.7811
2.96406	0.78205
2.96563	0.78308
2.96719	0.78418
2.96875	0.78496
2.97031	0.78544
2.97187	0.78597
2.97344	0.78673
2.975	0.78685
2.97656	0.78713
2.97812	0.78742
2.97969	0.78728
2.98125	0.78715
2.98281	0.78675
2.98438	0.78739
2.98594	0.78824
2.9875	0.78929
2.98906	0.79082
2.99063	0.79067
2.99219	0.79144
2.99375	0.79193
2.99531	0.79187
2.99688	0.7918
2.99844	0.79138
3	0.79125
3.00156	0.79139
3.00312	0.79096
3.00469	0.79059
3.00625	0.79195
3.00781	0.79163
3.00937	0.79183
3.01094	0.79192
3.0125	0.79313
3.01406	0.79354
3.01563	0.79316
3.01719	0.79234
3.01875	0.79304
3.02031	0.7937
3.02188	0.79441
3.02344	0.79512
3.025	0.79439
3.02656	0.79523
3.02813	0.79596
3.02969	0.79624
3.03125	0.79653
3.03281	0.79747
3.03437	0.79751
3.03594	0.79747
3.0375	0.79741
3.03906	0.79738
3.04062	0.79668
3.04219	0.79664
3.04375	0.79648
3.04531	0.79596
3.04688	0.79621
3.04844	0.79615
3.05	0.79667
3.05156	0.79672
3.05313	0.79692
3.05469	0.79692
3.05625	0.79765
3.05781	0.79841
3.05938	0.79906
3.06094	0.79895
3.0625	0.79915
3.06406	0.79987
3.06562	0.79975
3.06719	0.80004
3.06875	0.80033
3.07031	0.79982
3.07187	0.79975
3.07344	0.80006
3.075	0.79989
3.07656	0.79975
3.07813	0.79899
3.07969	0.79976
3.08125	0.8009
3.08281	0.80157
3.08438	0.80263
3.08594	0.80304
3.0875	0.80273
3.08906	0.80238
3.09063	0.80202
3.09219	0.80311
3.09375	0.80454
3.09531	0.80394
3.09687	0.80364
3.09844	0.80313
3.1	0.80287
3.10156	0.80339
3.10312	0.803
3.10469	0.80171
3.10625	0.80161
3.10781	0.80211
3.10938	0.80217
3.11094	0.80145
3.1125	0.80056
3.11406	0.80027
3.11563	0.80072
3.11719	0.80037
3.11875	0.80055
3.12031	0.80096
[truncated: 66,158 more rows]

## Sheet: Figure_3J
Angle	EXP	FEA
0	8.63	8.46166
10	8.43	8.44087
20	7.96	8.25326
30	7.55	7.91982
40	6.85	7.29458
50	5.58	6.46086
60	4.36	5.2104
70	2.83	3.69943
80	1.35	1.95898

## Sheet: Figure_3L
Time (s)	Power (mW)
0.00612	2.32353
0.00632	2.31891
0.00652	2.31198
0.00672	2.30703
0.00692	2.30769
0.00712	2.3133
0.00732	2.31891
0.00752	2.32056
0.00772	2.31957
0.00792	2.32122
0.00812	2.3265
0.00832	2.33145
0.00852	2.33112
0.00872	2.3265
0.00892	2.32155
0.00912	2.32023
0.00932	2.32254
0.00952	2.32518
0.00972	2.32617
0.00992	2.32584
0.01012	2.32518
0.01032	2.32452
0.01052	2.32353
0.01072	2.32419
0.01092	2.32683
0.01112	2.3298
0.01132	2.33112
0.01152	2.3298
0.01172	2.32584
0.01192	2.31891
0.01212	2.30802
0.01232	2.29383
0.01252	2.2836
0.01272	2.28492
0.01292	2.29845
0.01312	2.31462
0.01332	2.3232
0.01352	2.32188
0.01372	2.31825
0.01392	2.31924
0.01412	2.32584
0.01432	2.33409
0.01452	2.3397
0.01472	2.34267
0.01492	2.34531
0.01512	2.34663
0.01532	2.34564
0.01552	2.34267
0.01572	2.33937
0.01592	2.33706
0.01612	2.33409
0.01632	2.32881
0.01652	2.3232
0.01672	2.32056
0.01692	2.32155
0.01712	2.32353
0.01732	2.32287
0.01752	2.31957
0.01772	2.31759
0.01792	2.31924
0.01812	2.32254
0.01832	2.32518
0.01852	2.32683
0.01872	2.32947
0.01892	2.33409
0.01912	2.33772
0.01932	2.33706
0.01952	2.33277
0.01972	2.32815
0.01992	2.32716
0.02012	2.33145
0.02032	2.34333
0.02052	2.36247
0.02072	2.38359
0.02092	2.39646
0.02112	2.39283
0.02132	2.37468
0.02152	2.35224
0.02172	2.33607
0.02192	2.32848
0.02212	2.32716
0.02232	2.32881
0.02252	2.33343
0.02272	2.33904
0.02292	2.343
0.02312	2.34234
0.02332	2.33739
0.02352	2.33079
0.02372	2.32452
0.02392	2.31924
0.02412	2.31462
0.02432	2.31198
0.02452	2.31264
0.02472	2.31759
0.02492	2.32287
0.02512	2.32584
0.02532	2.3265
0.02552	2.32848
0.02572	2.33442
0.02592	2.34168
0.02612	2.34498
0.02632	2.34168
0.02652	2.33475
0.02672	2.32914
0.02692	2.32716
0.02712	2.32782
0.02732	2.32914
0.02752	2.32947
0.02772	2.32914
0.02792	2.32881
0.02812	2.32881
0.02832	2.32914
0.02852	2.32914
0.02872	2.32716
0.02892	2.32122
0.02912	2.31231
0.02932	2.30373
0.02952	2.30043
0.02972	2.30406
0.02992	2.31099
0.03012	2.31693
0.03032	2.3199
0.03052	2.32056
0.03072	2.32023
0.03092	2.31792
0.03112	2.31198
0.03132	2.30373
0.03152	2.29647
0.03172	2.29317
0.03192	2.29416
0.03212	2.29845
0.03232	2.30604
0.03252	2.31825
0.03272	2.3331
0.03292	2.34696
0.03312	2.35422
0.03332	2.35389
0.03352	2.34828
0.03372	2.34069
0.03392	2.3331
0.03412	2.32683
0.03432	2.32254
0.03452	2.32056
0.03472	2.32089
0.03492	2.32254
0.03512	2.32551
0.03532	2.33013
0.03552	2.3364
0.03572	2.34102
0.03592	2.34102
0.03612	2.33541
0.03632	2.32881
0.03652	2.32353
0.03672	2.32023
0.03692	2.31462
0.03712	2.30373
0.03732	2.29053
0.03752	2.28195
0.03772	2.28393
0.03792	2.29449
0.03812	2.30538
0.03832	2.31099
0.03852	2.31066
0.03872	2.30868
0.03892	2.30736
0.03912	2.30901
0.03932	2.31495
0.03952	2.32452
0.03972	2.33409
0.03992	2.34069
0.04012	2.343
0.04032	2.34399
0.04052	2.34531
0.04072	2.34564
0.04092	2.34201
0.04112	2.33343
0.04132	2.3232
0.04152	2.31528
0.04172	2.31165
0.04192	2.31264
0.04212	2.31693
0.04232	2.32386
0.04252	2.33145
0.04272	2.33673
0.04292	2.33772
0.04312	2.33409
0.04332	2.32815
0.04352	2.32254
0.04372	2.31792
0.04392	2.31297
0.04412	2.30736
0.04432	2.30274
0.04452	2.29878
0.04472	2.29647
0.04492	2.29779
0.04512	2.3067
0.04532	2.32749
0.04552	2.35719
0.04572	2.38458
0.04592	2.39613
0.04612	2.38689
0.04632	2.36148
0.04652	2.33343
0.04672	2.3133
0.04692	2.30637
0.04712	2.31033
0.04732	2.32023
0.04752	2.33046
0.04772	2.33673
0.04792	2.33607
0.04812	2.33079
0.04832	2.32287
0.04852	2.31462
0.04872	2.30769
0.04892	2.30472
0.04912	2.30736
0.04932	2.31528
0.04952	2.32419
0.04972	2.33046
0.04992	2.33211
0.05012	2.33178
0.05032	2.33178
0.05052	2.33145
0.05072	2.32914
0.05092	2.3232
0.05112	2.31495
0.05132	2.3067
0.05152	2.29944
0.05172	2.29449
0.05192	2.29416
0.05212	2.29911
0.05232	2.30868
0.05252	2.31759
0.05272	2.32122
0.05292	2.3199
0.05312	2.31693
0.05332	2.31528
0.05352	2.31429
0.05372	2.31231
0.05392	2.30736
0.05412	2.30076
0.05432	2.29449
0.05452	2.29086
0.05472	2.29185
0.05492	2.29812
0.05512	2.30835
0.05532	2.31957
0.05552	2.32815
0.05572	2.33079
0.05592	2.32782
0.05612	2.32155
0.05632	2.31594
0.05652	2.31198
0.05672	2.31
0.05692	2.31033
0.05712	2.3133
0.05732	2.31693
0.05752	2.31891
0.05772	2.31726
0.05792	2.3133
0.05812	2.31
0.05832	2.30967
0.05852	2.31198
0.05872	2.31462
0.05892	2.31726
0.05912	2.31924
0.05932	2.32122
0.05952	2.32419
0.05972	2.32815
0.05992	2.33442
0.06012	2.34234
0.06032	2.34861
0.06052	2.34993
0.06072	2.34432
0.06092	2.3364
0.06112	2.33145
0.06132	2.33079
0.06152	2.33178
0.06172	2.33013
0.06192	2.32452
0.06212	2.31594
0.06232	2.30637
0.06252	2.29845
0.06272	2.29416
0.06292	2.29581
0.06312	2.30175
0.06332	2.30868
0.06352	2.31363
0.06372	2.31396
0.06392	2.31132
0.06412	2.30802
0.06432	2.30637
0.06452	2.30769
0.06472	2.31231
0.06492	2.31924
0.06512	2.32716
0.06532	2.33343
0.06552	2.3364
0.06572	2.33508
0.06592	2.33046
0.06612	2.32419
0.06632	2.31726
0.06652	2.31099
0.06672	2.30736
0.06692	2.30868
0.06712	2.31495
0.06732	2.3232
0.06752	2.32782
0.06772	2.32617
0.06792	2.32056
0.06812	2.31627
0.06832	2.31627
0.06852	2.32089
0.06872	2.34531
0.06892	2.43144
0.06912	2.6433
0.06932	3.01422
0.06952	3.50031
0.06972	3.98376
0.06992	4.34775
0.07012	4.54773
0.07032	4.62033
0.07052	4.63254
0.07072	4.62792
0.07092	4.61934
0.07112	4.60515
0.07132	4.58766
0.07152	4.5738
0.07172	4.56885
0.07192	4.57347
0.07212	4.58271
0.07232	4.59129
0.07252	4.59723
0.07272	4.60119
0.07292	4.60482
0.07312	4.60713
0.07332	4.6068
0.07352	4.60482
0.07372	4.60548
0.07392	4.61109
0.07412	4.62066
0.07432	4.62957
0.07452	4.63485
0.07472	4.63551
0.07492	4.63287
0.07512	4.62858
0.07532	4.62429
0.07552	4.61967
0.07572	4.61571
0.07592	4.61175
0.07612	4.60779
0.07632	4.60284
0.07652	4.59657
0.07672	4.58865
0.07692	4.58139
0.07712	4.57578
0.07732	4.57347
0.07752	4.57413
0.07772	4.57677
0.07792	4.58238
0.07812	4.5903
0.07832	4.59756
0.07852	4.59921
0.07872	4.59261
0.07892	4.5804
0.07912	4.56786
0.07932	4.55928
0.07952	4.55532
0.07972	4.55532
0.07992	4.55631
0.08012	4.55631
0.08032	4.55598
0.08052	4.55862
0.08072	4.56885
0.08092	4.58634
0.08112	4.60647
0.08132	4.62495
0.08152	4.64178
0.08172	4.65993
0.08192	4.67973
0.08212	4.6959
0.08232	4.70151
0.08252	4.69392
0.08272	4.67775
0.08292	4.65828
0.08312	4.63947
0.08332	4.62099
0.08352	4.60383
0.08372	4.58898
0.08392	4.57743
0.08412	4.56786
0.08432	4.56093
0.08452	4.55697
0.08472	4.55763
0.08492	4.56291
0.08512	4.57149
0.08532	4.58106
0.08552	4.59063
0.08572	4.60053
0.08592	4.61076
0.08612	4.62
0.08632	4.62561
0.08652	4.6266
0.08672	4.6233
0.08692	4.61274
0.08712	4.59261
0.08732	4.56555
0.08752	4.54047
0.08772	4.52727
0.08792	4.52727
0.08812	4.53519
0.08832	4.54575
0.08852	4.55961
0.08872	4.57974
0.08892	4.60515
0.08912	4.62957
0.08932	4.64673
0.08952	4.65597
0.08972	4.65927
0.08992	4.66059
0.09012	4.66059
0.09032	4.66026
0.09052	4.65927
0.09072	4.65762
0.09092	4.65333
0.09112	4.6464
0.09132	4.63749
0.09152	4.62924
0.09172	4.62297
0.09192	4.61835
0.09212	4.61373
0.09232	4.6068
0.09252	4.59723
0.09272	4.58733
0.09292	4.57908
0.09312	4.5738
0.09332	4.57116
0.09352	4.57116
0.09372	4.57281
0.09392	4.57446
0.09412	4.57446
0.09432	4.57347
0.09452	4.57512
0.09472	4.58106
0.09492	4.59261
0.09512	4.60878
0.09532	4.62693
0.09552	4.64376
0.09572	4.65432
0.09592	4.65366
0.09612	4.64211
0.09632	4.62561
0.09652	4.61241
0.09672	4.60614
0.09692	4.60449
0.09712	4.60152
0.09732	4.59591
0.09752	4.59195
0.09772	4.59393
0.09792	4.60251
0.09812	4.61538
0.09832	4.63089
0.09852	4.64607
0.09872	4.65696
0.09892	4.6596
0.09912	4.65234
0.09932	4.63914
0.09952	4.62561
0.09972	4.61307
0.09992	4.59921
0.10012	4.58205
0.10032	4.56489
0.10052	4.55367
0.10072	4.54971
0.10092	4.55004
0.10112	4.55169
0.10132	4.55565
0.10152	4.56423
0.10172	4.57578
0.10192	4.58832
0.10212	4.59855
0.10232	4.60614
0.10252	4.61175
0.10272	4.6167
0.10292	4.62165
0.10312	4.62594
0.10332	4.62726
0.10352	4.62198
0.10372	4.60515
0.10392	4.57743
0.10412	4.54575
0.10432	4.52265
0.10452	4.51605
0.10472	4.52595
0.10492	4.5441
0.10512	4.56225
0.10532	4.57611
0.10552	4.58535
0.10572	4.59162
0.10592	4.59459
0.10612	4.59591
0.10632	4.59756
0.10652	4.59954
0.10672	4.60152
0.10692	4.60317
0.10712	4.6068
0.10732	4.61505
0.10752	4.62759
0.10772	4.63848
0.10792	4.64178
0.10812	4.63551
0.10832	4.62264
0.10852	4.60878
0.10872	4.59756
0.10892	4.59096
0.10912	4.58898
0.10932	4.5903
0.10952	4.59162
0.10972	4.58964
0.10992	4.58403
0.11012	4.57644
0.11032	4.57182
0.11052	4.57215
0.11072	4.57644
0.11092	4.58337
0.11112	4.59129
0.11132	4.6002
0.11152	4.60713
0.11172	4.61076
0.11192	4.61208
0.11212	4.61307
0.11232	4.61373
0.11252	4.61076
0.11272	4.60119
0.11292	4.58568
0.11312	4.56786
0.11332	4.55334
0.11352	4.54608
0.11372	4.5474
0.11392	4.55598
0.11412	4.57215
0.11432	4.59525
0.11452	4.62297
0.11472	4.64871
0.11492	4.66587
0.11512	4.67313
0.11532	4.67313
0.11552	4.66917
0.11572	4.66422
0.11592	4.65828
0.11612	4.65267
0.11632	4.64706
0.11652	4.63947
0.11672	4.6266
0.11692	4.60746
0.11712	4.58568
0.11732	4.56753
0.11752	4.55664
0.11772	4.55103
0.11792	4.54872
0.11812	4.54905
0.11832	4.55433
0.11852	4.56357
0.11872	4.57479
0.11892	4.58535
0.11912	4.59558
0.11932	4.60416
0.11952	4.61043
0.11972	4.61109
0.11992	4.60515
0.12012	4.59624
0.12032	4.59129
0.12052	4.5936
0.12072	4.59789
0.12092	4.59591
0.12112	4.58634
0.12132	4.57611
0.12152	4.57512
0.12172	4.587
0.12192	4.6068
0.12212	4.62726
0.12232	4.6431
0.12252	4.65234
0.12272	4.65498
0.12292	4.65267
0.12312	4.64772
0.12332	4.64211
0.12352	4.63551
0.12372	4.62792
0.12392	4.62
0.12412	4.61439
0.12432	4.61109
0.12452	4.60911
0.12472	4.60482
0.12492	4.59756
0.12512	4.58865
0.12532	4.57974
0.12552	4.57248
0.12572	4.56753
0.12592	4.56489
0.12612	4.56423
0.12632	4.5639
0.12652	4.56258
0.12672	4.55961
0.12692	4.55631
0.12712	4.55532
0.12732	4.55763
0.12752	4.56291
0.12772	4.56819
0.12792	4.57413
0.12812	4.58139
0.12832	4.58799
0.12852	4.587
0.12872	4.57446
0.12892	4.55631
0.12912	4.5441
0.12932	4.54575
0.12952	4.55961
0.12972	4.5738
0.12992	4.57842
0.13012	4.57248
0.13032	4.56258
0.13052	4.55829
0.13072	4.5639
0.13092	4.57875
0.13112	4.59921
0.13132	4.61967
0.13152	4.6365
0.13172	4.64739
0.13192	4.65333
0.13212	4.65729
0.13232	4.65993
0.13252	4.65861
0.13272	4.64871
0.13292	4.63023
0.13312	4.60746
0.13332	4.58568
0.13352	4.56885
0.13372	4.5573
0.13392	4.5507
0.13412	4.54971
0.13432	4.55334
0.13452	4.55994
0.13472	4.56621
0.13492	4.57215
0.13512	4.58007
0.13532	4.59129
0.13552	4.60449
0.13572	4.61703
0.13592	4.62825
0.13612	4.63617
0.13632	4.64046
0.13652	4.64079
0.13672	4.63716
0.13692	4.62858
0.13712	4.61439
0.13732	4.59459
0.13752	4.57545
0.13772	4.56324
0.13792	4.56225
0.13812	4.56918
0.13832	4.57842
0.13852	4.58601
0.13872	4.59294
0.13892	4.60053
0.13912	4.60878
0.13932	4.6167
0.13952	4.6233
0.13972	4.62726
0.13992	4.62759
0.14012	4.62528
0.14032	4.62198
0.14052	4.61967
0.14072	4.61868
0.14092	4.61868
0.14112	4.61901
0.14132	4.62
0.14152	4.62132
0.14172	4.62165
0.14192	4.62231
0.14212	4.62429
0.14232	4.62594
0.14252	4.62363
0.14272	4.6167
0.14292	4.60746
0.14312	4.59954
0.14332	4.59426
0.14352	4.59063
0.14372	4.58898
0.14392	4.58964
0.14412	4.59096
0.14432	4.5903
0.14452	4.58634
0.14472	4.58337
0.14492	4.587
0.14512	4.60053
0.14532	4.62033
0.14552	4.63848
0.14572	4.64937
0.14592	4.64805
0.14612	4.63419
0.14632	4.61208
0.14652	4.58997
0.14672	4.57512
0.14692	4.56984
0.14712	4.57149
0.14732	4.57611
0.14752	4.58172
0.14772	4.58898
0.14792	4.59789
0.14812	4.60878
0.14832	4.62165
0.14852	4.63485
0.14872	4.64772
0.14892	4.65861
0.14912	4.66653
0.14932	4.66983
0.14952	4.66752
0.14972	4.66026
0.14992	4.65036
0.15012	4.64013
0.15032	4.63056
0.15052	4.62132
0.15072	4.61208
0.15092	4.60416
0.15112	4.5969
0.15132	4.58898
0.15152	4.57908
0.15172	4.56918
0.15192	4.56258
0.15212	4.55961
0.15232	4.5606
0.15252	4.56621
0.15272	4.57809
0.15292	4.59393
0.15312	4.60812
0.15332	4.61505
0.15352	4.61109
0.15372	4.59459
0.15392	4.56753
0.15412	4.53783
0.15432	4.51638
0.15452	4.51176
0.15472	4.52364
0.15492	4.54311
0.15512	4.56027
0.15532	4.57083
0.15552	4.57611
0.15572	4.5804
0.15592	4.58898
0.15612	4.6035
0.15632	4.62363
0.15652	4.64574
0.15672	4.66422
0.15692	4.67577
0.15712	4.67907
0.15732	4.67742
0.15752	4.67445
0.15772	4.67181
0.15792	4.66686
0.15812	4.65564
0.15832	4.63815
0.15852	4.61802
0.15872	4.60119
0.15892	4.58865
0.15912	4.57809
0.15932	4.56621
0.15952	4.55499
0.15972	4.54773
0.15992	4.54806
0.16012	4.55499
0.16032	4.56786
0.16052	4.58436
0.16072	4.60086
0.16092	4.61307
0.16112	4.61967
0.16132	4.62297
0.16152	4.62561
0.16172	4.62858
0.16192	4.63056
0.16212	4.62858
0.16232	4.62231
0.16252	4.61241
0.16272	4.60152
0.16292	4.59162
0.16312	4.58304
0.16332	4.57743
0.16352	4.57743
0.16372	4.58634
0.16392	4.60449
0.16412	4.62759
0.16432	4.65036
0.16452	4.66785
0.16472	4.67841
0.16492	4.68138
0.16512	4.67709
0.16532	4.66851
0.16552	4.65696
0.16572	4.6431
0.16592	4.62627
0.16612	4.60713
0.16632	4.58964
0.16652	4.57875
0.16672	4.57578
0.16692	4.57842
0.16712	4.57974
0.16732	4.5573
0.16752	4.4616
0.16772	4.23027
0.16792	3.84186
0.16812	3.35577
0.16832	2.89641
0.16852	2.56773
0.16872	2.39547
0.16892	2.33343
0.16912	2.32188
0.16932	2.32452
0.16952	2.33079
0.16972	2.33871
0.16992	2.34465
0.17012	2.34894
0.17032	2.35488
0.17052	2.36379
0.17072	2.37204
0.17092	2.37237
0.17112	2.36181
0.17132	2.34729
0.17152	2.33739
0.17172	2.33673
0.17192	2.34102
0.17212	2.34465
0.17232	2.34498
0.17252	2.34465
0.17272	2.34564
0.17292	2.34696
0.17312	2.34531
0.17332	2.33871
0.17352	2.32848
0.17372	2.31825
0.17392	2.31198
0.17412	2.31231
0.17432	2.31858
0.17452	2.32815
0.17472	2.33607
0.17492	2.3397
0.17512	2.33838
0.17532	2.33541
0.17552	2.33376
0.17572	2.33409
0.17592	2.33475
0.17612	2.33376
0.17632	2.33178
0.17652	2.32947
0.17672	2.32749
0.17692	2.32584
0.17712	2.32584
0.17732	2.3298
0.17752	2.33739
0.17772	2.34399
0.17792	2.34399
0.17812	2.33508
0.17832	2.3199
0.17852	2.30076
0.17872	2.27997
0.17892	2.26149
0.17912	2.25258
0.17932	2.26083
0.17952	2.28393
0.17972	2.31033
0.17992	2.32815
0.18012	2.33475
0.18032	2.33607
0.18052	2.33937
0.18072	2.34531
0.18092	2.35158
0.18112	2.35554
0.18132	2.3562
0.18152	2.35389
0.18172	2.34861
0.18192	2.34267
0.18212	2.33838
0.18232	2.33871
0.18252	2.34135
0.18272	2.34201
0.18292	2.33673
0.18312	2.3265
0.18332	2.31693
0.18352	2.31264
0.18372	2.31429
0.18392	2.31957
0.18412	2.32683
0.18432	2.33607
0.18452	2.34564
0.18472	2.35224
0.18492	2.35224
0.18512	2.34696
0.18532	2.34036
0.18552	2.3364
0.18572	2.33475
0.18592	2.33442
0.18612	2.33376
0.18632	2.33376
0.18652	2.33442
0.18672	2.33541
0.18692	2.33937
0.18712	2.34861
0.18732	2.36313
0.18752	2.37633
0.18772	2.37996
0.18792	2.37138
0.18812	2.35521
0.18832	2.33904
0.18852	2.32683
0.18872	2.31891
0.18892	2.3166
0.18912	2.32089
0.18932	2.33013
0.18952	2.33871
0.18972	2.34102
0.18992	2.33706
0.19012	2.33211
0.19032	2.33013
0.19052	2.33079
0.19072	2.3298
0.19092	2.3265
0.19112	2.32386
0.19132	2.32584
0.19152	2.33211
0.19172	2.33838
0.19192	2.34069
0.19212	2.3397
0.19232	2.33739
0.19252	2.33475
0.19272	2.33112
0.19292	2.3265
0.19312	2.32353
0.19332	2.32551
0.19352	2.33178
0.19372	2.33904
0.19392	2.34531
0.19412	2.35092
0.19432	2.35686
0.19452	2.36181
0.19472	2.3628
0.19492	2.35983
0.19512	2.35752
0.19532	2.3595
0.19552	2.36478
0.19572	2.36709
0.19592	2.36247
0.19612	2.3529
0.19632	2.34366
0.19652	2.33805
0.19672	2.33409
0.19692	2.33013
0.19712	2.32716
0.19732	2.3265
0.19752	2.32551
0.19772	2.32122
0.19792	2.31429
0.19812	2.30901
0.19832	2.30934
0.19852	2.31363
0.19872	2.31858
0.19892	2.32155
0.19912	2.32353
0.19932	2.32584
0.19952	2.32815
0.19972	2.33046
0.19992	2.3331
0.20012	2.33673
0.20032	2.34069
0.20052	2.34267
0.20072	2.34135
0.20092	2.33937
0.20112	2.34003
0.20132	2.34267
0.20152	2.34465
0.20172	2.34366
0.20192	2.34102
0.20212	2.34003
0.20232	2.34003
0.20252	2.33937
0.20272	2.33706
0.20292	2.33343
0.20312	2.33013
0.20332	2.32485
0.20352	2.31495
0.20372	2.30076
0.20392	2.28921
0.20412	2.28855
0.20432	2.30142
0.20452	2.32023
0.20472	2.33343
0.20492	2.33574
0.20512	2.33079
0.20532	2.32452
0.20552	2.32122
0.20572	2.32122
0.20592	2.32419
0.20612	2.32848
0.20632	2.33178
0.20652	2.33277
0.20672	2.33409
0.20692	2.3397
0.20712	2.34993
0.20732	2.35917
0.20752	2.36082
0.20772	2.35257
0.20792	2.34036
0.20812	2.33013
0.20832	2.32518
0.20852	2.32452
0.20872	2.32815
0.20892	2.33673
0.20912	2.34795
0.20932	2.35587
0.20952	2.35587
0.20972	2.34795
0.20992	2.33871
0.21012	2.33343
0.21032	2.33211
0.21052	2.33079
0.21072	2.32749
0.21092	2.32452
0.21112	2.32353
0.21132	2.32419
0.21152	2.32452
0.21172	2.32716
0.21192	2.3364
0.21212	2.35389
0.21232	2.3727
0.21252	2.3826
0.21272	2.37897
0.21292	2.36643
0.21312	2.35323
0.21332	2.34333
0.21352	2.33541
0.21372	2.32914
0.21392	2.32584
0.21412	2.32782
0.21432	2.33409
0.21452	2.34036
0.21472	2.34564
0.21492	2.34894
0.21512	2.35026
0.21532	2.34729
0.21552	2.3397
0.21572	2.3298
0.21592	2.32287
0.21612	2.32188
0.21632	2.32518
0.21652	2.32947
0.21672	2.33442
0.21692	2.34069
0.21712	2.34729
0.21732	2.35059
0.21752	2.34762
0.21772	2.34102
0.21792	2.33541
0.21812	2.33277
0.21832	2.33277
0.21852	2.33343
0.21872	2.33475
0.21892	2.33739
0.21912	2.34069
0.21932	2.34267
0.21952	2.34135
0.21972	2.33706
0.21992	2.33211
0.22012	2.32914
0.22032	2.32848
0.22052	2.32914
0.22072	2.32914
0.22092	2.32914
0.22112	2.33046
0.22132	2.33442
0.22152	2.34069
0.22172	2.34663
0.22192	2.34927
0.22212	2.34696
0.22232	2.34003
0.22252	2.33145
0.22272	2.32386
0.22292	2.3199
0.22312	2.31858
0.22332	2.31957
0.22352	2.32287
0.22372	2.32947
0.22392	2.33871
0.22412	2.3463
0.22432	2.34762
0.22452	2.34333
0.22472	2.33607
0.22492	2.3298
0.22512	2.3265
0.22532	2.32518
0.22552	2.32749
0.22572	2.33277
0.22592	2.33904
0.22612	2.34267
0.22632	2.34201
0.22652	2.33904
0.22672	2.33805
0.22692	2.34168
0.22712	2.34663
0.22732	2.34861
0.22752	2.34663
0.22772	2.34234
0.22792	2.33838
0.22812	2.33541
0.22832	2.3298
0.22852	2.31825
0.22872	2.30043
0.22892	2.28228
0.22912	2.27469
0.22932	2.28228
0.22952	2.30208
0.22972	2.32386
0.22992	2.33772
0.23012	2.34036
0.23032	2.33343
0.23052	2.32386
0.23072	2.31693
0.23092	2.31528
0.23112	2.31825
0.23132	2.32419
0.23152	2.33145
0.23172	2.33904
0.23192	2.34399
0.23212	2.34234
0.23232	2.3331
0.23252	2.32188
0.23272	2.31429
0.23292	2.31429
0.23312	2.31825
0.23332	2.32419
0.23352	2.33079
0.23372	2.33871
0.23392	2.3463
0.23412	2.3496
0.23432	2.34729
0.23452	2.34234
0.23472	2.33871
0.23492	2.33706
0.23512	2.33574
0.23532	2.33211
0.23552	2.32749
0.23572	2.32353
0.23592	2.32155
0.23612	2.32023
0.23632	2.31957
0.23652	2.32155
0.23672	2.33013
0.23692	2.34762
0.23712	2.37072
0.23732	2.39151
0.23752	2.40042
0.23772	2.39283
0.23792	2.37171
0.23812	2.34597
0.23832	2.32584
0.23852	2.31693
0.23872	2.31759
0.23892	2.32122
0.23912	2.32221
0.23932	2.32122
0.23952	2.32188
0.23972	2.32716
0.23992	2.33442
0.24012	2.33838
0.24032	2.33772
0.24052	2.33343
0.24072	2.32782
0.24092	2.32188
0.24112	2.31693
0.24132	2.31561
0.24152	2.32056
0.24172	2.33046
0.24192	2.34201
0.24212	2.35059
0.24232	2.35488
0.24252	2.35587
0.24272	2.35521
0.24292	2.35356
0.24312	2.35125
0.24332	2.3496
0.24352	2.34993
0.24372	2.35158
0.24392	2.35191
0.24412	2.34762
0.24432	2.33838
0.24452	2.32683
0.24472	2.31825
0.24492	2.31528
0.24512	2.31891
0.24532	2.3265
0.24552	2.33376
0.24572	2.33607
0.24592	2.33211
0.24612	2.32518
0.24632	2.32221
0.24652	2.32584
0.24672	2.33277
0.24692	2.33772
0.24712	2.33805
0.24732	2.33739
0.24752	2.33871
0.24772	2.34333
0.24792	2.34795
0.24812	2.35092
0.24832	2.35257
0.24852	2.35389
0.24872	2.35389
0.24892	2.35125
0.24912	2.34597
0.24932	2.34135
0.24952	2.3397
0.24972	2.34003
0.24992	2.34069
0.25012	2.34036
0.25032	2.34003
0.25052	2.34135
0.25072	2.34234
0.25092	2.34069
0.25112	2.33541
0.25132	2.32848
0.25152	2.32386
0.25172	2.32287
0.25192	2.32353
0.25212	2.32386
0.25232	2.32386
0.25252	2.32419
0.25272	2.32485
0.25292	2.32452
0.25312	2.32419
0.25332	2.3232
0.25352	2.3199
0.25372	2.31231
0.25392	2.30175
0.25412	2.29416
0.25432	2.29548
0.25452	2.30538
0.25472	2.31759
0.25492	2.32584
0.25512	2.33079
0.25532	2.33442
0.25552	2.33871
0.25572	2.34102
0.25592	2.33871
0.25612	2.33376
0.25632	2.32947
0.25652	2.32782
0.25672	2.32815
0.25692	2.32716
0.25712	2.32386
0.25732	2.31858
0.25752	2.31396
0.25772	2.31099
0.25792	2.31099
0.25812	2.31495
0.25832	2.32122
0.25852	2.32716
0.25872	2.32848
0.25892	2.32419
0.25912	2.31759
0.25932	2.31264
0.25952	2.31132
0.25972	2.31297
0.25992	2.3166
0.26012	2.32221
0.26032	2.32947
0.26052	2.33607
0.26072	2.34003
0.26092	2.33838
0.26112	2.33409
0.26132	2.33013
0.26152	2.33079
0.26172	2.33871
0.26192	2.35488
0.26212	2.376
0.26232	2.39283
0.26252	2.39481
0.26272	2.37996
0.26292	2.35818
0.26312	2.34366
0.26332	2.34366
0.26352	2.35191
0.26372	2.35884
0.26392	2.35785
0.26412	2.34927
0.26432	2.33772
0.26452	2.32749
0.26472	2.32155
0.26492	2.32155
0.26512	2.3265
0.26532	2.33244
0.26552	2.33409
0.26572	2.33013
0.26592	2.3232
0.26612	2.31858
0.26632	2.31792
0.26652	2.3199
0.26672	2.32188
0.26692	2.3232
0.26712	2.3265
0.26732	2.33145
0.26752	2.33706
0.26772	2.34102
0.26792	2.34267
0.26812	2.34366
0.26832	2.34432
0.26852	2.34432
0.26872	2.34234
0.26892	2.34036
0.26912	2.34003
0.26932	2.34333
0.26952	2.34795
0.26972	2.35092
0.26992	2.35125
0.27012	2.35026
0.27032	2.34828
0.27052	2.343
0.27072	2.33277
0.27092	2.32056
0.27112	2.31099
0.27132	2.30736
0.27152	2.30637
0.27172	2.30538
0.27192	2.30439
0.27212	2.30637
0.27232	2.31231
0.27252	2.31924
0.27272	2.32617
0.27292	2.33409
0.27312	2.34564
0.27332	2.35818
0.27352	2.3661
0.27372	2.36478
0.27392	2.35719
0.27412	2.35059
0.27432	2.3496
0.27452	2.3529
0.27472	2.35752
0.27492	2.36016
0.27512	2.36049
0.27532	2.35851
0.27552	2.35488
0.27572	2.35092
0.27592	2.34894
0.27612	2.35059
0.27632	2.35587
0.27652	2.36115
0.27672	2.36247
0.27692	2.35917
0.27712	2.35224
0.27732	2.34432
0.27752	2.33673
0.27772	2.33046
0.27792	2.32749
0.27812	2.32782
0.27832	2.32815
0.27852	2.32452
0.27872	2.31594
0.27892	2.30637
0.27912	2.30307
0.27932	2.30868
0.27952	2.32089
0.27972	2.33442
0.27992	2.34597
0.28012	2.35323
0.28032	2.35521
0.28052	2.35158
0.28072	2.3463
0.28092	2.34333
0.28112	2.34597
0.28132	2.35059
0.28152	2.35323
0.28172	2.35257
0.28192	2.35191
0.28212	2.3529
0.28232	2.35422
0.28252	2.3529
0.28272	2.35026
0.28292	2.34894
0.28312	2.34927
0.28332	2.34795
0.28352	2.34069
0.28372	2.33079
0.28392	2.32452
0.28412	2.32584
0.28432	2.33145
0.28452	2.33706
0.28472	2.34003
0.28492	2.34069
0.28512	2.3397
0.28532	2.33541
0.28552	2.32815
0.28572	2.32155
0.28592	2.31924
0.28612	2.32188
0.28632	2.3265
0.28652	2.33079
0.28672	2.33871
0.28692	2.35587
0.28712	2.38227
0.28732	2.40702
0.28752	2.41725
0.28772	2.409
0.28792	2.39052
0.28812	2.37303
0.28832	2.36181
0.28852	2.35455
0.28872	2.34861
0.28892	2.34333
0.28912	2.34069
0.28932	2.34069
0.28952	2.34333
0.28972	2.34828
0.28992	2.35455
0.29012	2.35818
0.29032	2.35488
0.29052	2.34531
0.29072	2.33508
0.29092	2.3298
0.29112	2.3298
0.29132	2.33211
0.29152	2.33343
0.29172	2.33376
0.29192	2.33409
0.29212	2.33277
0.29232	2.33013
0.29252	2.32782
0.29272	2.3298
0.29292	2.33706
0.29312	2.34597
0.29332	2.35059
0.29352	2.34861
0.29372	2.34234
0.29392	2.33706
0.29412	2.33442
0.29432	2.33376
0.29452	2.33541
0.29472	2.34102
0.29492	2.34762
0.29512	2.34795
0.29532	2.33475
0.29552	2.31165
0.29572	2.29218
0.29592	2.28756
0.29612	2.29878
0.29632	2.3166
0.29652	2.33145
0.29672	2.33937
0.29692	2.34234
0.29712	2.34168
0.29732	2.33904
0.29752	2.33508
0.29772	2.33145
0.29792	2.32815
0.29812	2.32419
0.29832	2.31957
0.29852	2.31594
0.29872	2.31528
0.29892	2.31759
0.29912	2.32221
0.29932	2.32782
0.29952	2.33508
0.29972	2.34432
0.29992	2.35059
0.30012	2.35026
0.30032	2.34168
0.30052	2.33112
0.30072	2.32452
0.30092	2.3232
0.30112	2.32353
0.30132	2.3232
0.30152	2.32353
0.30172	2.32617
0.30192	2.33013
0.30212	2.33244
0.30232	2.33244
0.30252	2.3331
0.30272	2.33739
0.30292	2.343
0.30312	2.34564
0.30332	2.34135
0.30352	2.33211
0.30372	2.3232
0.30392	2.31957
0.30412	2.32155
0.30432	2.32782
0.30452	2.33442
0.30472	2.33904
0.30492	2.33871
0.30512	2.33409
0.30532	2.32551
0.30552	2.3166
0.30572	2.30901
0.30592	2.30439
0.30612	2.30241
0.30632	2.30373
0.30652	2.30769
0.30672	2.31363
0.30692	2.31792
0.30712	2.3199
0.30732	2.32188
0.30752	2.32716
0.30772	2.33574
0.30792	2.34168
0.30812	2.33937
0.30832	2.3298
0.30852	2.32056
0.30872	2.31726
0.30892	2.3199
0.30912	2.32353
0.30932	2.32584
0.30952	2.32782
0.30972	2.33079
0.30992	2.33343
0.31012	2.3331
0.31032	2.32947
0.31052	2.32386
0.31072	2.31792
0.31092	2.31231
0.31112	2.30835
0.31132	2.30835
0.31152	2.31396
0.31172	2.32617
0.31192	2.34234
0.31212	2.35818
0.31232	2.36874
0.31252	2.3694
0.31272	2.36115
0.31292	2.34927
0.31312	2.34003
0.31332	2.33607
0.31352	2.33607
0.31372	2.33607
0.31392	2.33475
0.31412	2.33442
0.31432	2.33706
0.31452	2.34234
0.31472	2.34729
0.31492	2.34894
0.31512	2.3463
0.31532	2.34234
0.31552	2.34003
0.31572	2.34069
0.31592	2.34201
0.31612	2.34201
0.31632	2.34036
0.31652	2.3364
0.31672	2.3298
0.31692	2.32188
0.31712	2.31495
0.31732	2.31198
0.31752	2.31363
0.31772	2.31792
0.31792	2.32221
0.31812	2.32419
0.31832	2.3232
0.31852	2.31924
0.31872	2.3133
0.31892	2.30802
0.31912	2.30637
0.31932	2.30868
0.31952	2.31363
0.31972	2.31693
0.31992	2.31363
0.32012	2.30208
0.32032	2.28558
0.32052	2.27073
0.32072	2.26413
0.32092	2.26908
0.32112	2.28228
0.32132	2.29779
0.32152	2.31099
0.32172	2.32056
0.32192	2.32782
0.32212	2.33442
0.32232	2.34135
0.32252	2.34564
0.32272	2.34531
0.32292	2.33838
0.32312	2.32848
0.32332	2.31957
0.32352	2.31429
0.32372	2.31231
0.32392	2.31165
0.32412	2.31297
0.32432	2.31627
0.32452	2.32188
0.32472	2.32683
0.32492	2.32848
0.32512	2.32749
0.32532	2.32584
0.32552	2.32485
0.32572	2.32353
0.32592	2.31957
0.32612	2.3133
0.32632	2.30571
0.32652	2.29977
0.32672	2.29812
0.32692	2.30208
0.32712	2.31066
0.32732	2.32155
0.32752	2.33046
0.32772	2.33343
0.32792	2.33112
0.32812	2.32617
0.32832	2.32155
0.32852	2.31891
0.32872	2.31891
0.32892	2.32353
0.32912	2.3331
0.32932	2.34366
0.32952	2.34927
0.32972	2.34696
0.32992	2.34036
0.33012	2.33541
0.33032	2.33508
0.33052	2.33772
0.33072	2.33871
0.33092	2.33508
0.33112	2.32848
0.33132	2.32188
0.33152	2.31825
0.33172	2.31726
0.33192	2.31792
0.33212	2.31924
0.33232	2.32188
0.33252	2.32353
0.33272	2.32287
0.33292	2.31858
0.33312	2.31297
0.33332	2.30934
0.33352	2.30736
0.33372	2.30637
0.33392	2.30571
0.33412	2.30868
0.33432	2.31726
0.33452	2.32881
0.33472	2.33937
0.33492	2.34564
0.33512	2.34861
0.33532	2.34993
0.33552	2.34927
0.33572	2.34366
0.33592	2.33376
0.33612	2.3232
0.33632	2.31627
0.33652	2.3166
0.33672	2.32551
0.33692	2.34366
0.33712	2.36643
0.33732	2.38425
0.33752	2.38557
0.33772	2.36841
0.33792	2.34135
0.33812	2.31759
0.33832	2.30406
0.33852	2.29944
0.33872	2.29845
0.33892	2.29977
0.33912	2.30439
0.33932	2.31132
0.33952	2.31693
0.33972	2.31759
0.33992	2.31396
0.34012	2.30901
0.34032	2.3067
0.34052	2.30736
0.34072	2.31066
0.34092	2.31495
0.34112	2.31825
0.34132	2.31858
0.34152	2.31561
0.34172	2.31363
0.34192	2.31594
0.34212	2.32419
0.34232	2.33376
0.34252	2.33805
0.34272	2.3331
0.34292	2.32287
0.34312	2.3133
0.34332	2.30868
0.34352	2.30901
0.34372	2.31231
0.34392	2.31792
0.34412	2.32518
0.34432	2.33178
0.34452	2.33376
0.34472	2.3298
0.34492	2.32023
0.34512	2.30769
0.34532	2.29317
0.34552	2.27898
0.34572	2.27007
0.34592	2.27205
0.34612	2.28426
0.34632	2.29977
0.34652	2.31099
0.34672	2.31627
0.34692	2.31957
0.34712	2.32518
0.34732	2.33079
0.34752	2.33244
0.34772	2.32683
0.34792	2.31693
0.34812	2.30802
0.34832	2.3034
0.34852	2.30307
0.34872	2.30604
0.34892	2.31132
0.34912	2.31858
0.34932	2.32485
0.34952	2.32749
0.34972	2.3265
0.34992	2.32518
0.35012	2.32683
0.35032	2.33046
0.35052	2.33211
0.35072	2.3298
0.35092	2.32617
0.35112	2.32419
0.35132	2.32485
0.35152	2.32683
0.35172	2.32914
0.35192	2.33277
0.35212	2.33739
0.35232	2.34003
0.35252	2.33772
0.35272	2.33244
0.35292	2.32716
0.35312	2.32518
0.35332	2.32485
0.35352	2.32353
0.35372	2.32023
0.35392	2.31924
0.35412	2.32452
0.35432	2.33475
0.35452	2.34234
0.35472	2.34333
0.35492	2.33904
0.35512	2.33442
0.35532	2.33211
0.35552	2.33178
0.35572	2.33244
0.35592	2.3331
0.35612	2.33277
0.35632	2.33112
0.35652	2.3298
0.35672	2.33211
0.35692	2.34003
0.35712	2.3496
0.35732	2.35455
0.35752	2.35125
0.35772	2.34201
0.35792	2.33112
0.35812	2.32089
0.35832	2.31132
0.35852	2.30472
0.35872	2.30571
0.35892	2.31495
0.35912	2.32716
0.35932	2.33409
0.35952	2.33277
0.35972	2.32881
0.35992	2.32782
0.36012	2.33046
0.36032	2.33277
0.36052	2.33112
0.36072	2.3265
0.36092	2.32221
0.36112	2.31858
0.36132	2.31528
0.36152	2.31561
0.36172	2.32584
0.36192	2.34993
0.36212	2.38128
0.36232	2.40405
0.36252	2.40537
0.36272	2.3859
0.36292	2.35884
0.36312	2.33772
0.36332	2.32782
0.36352	2.3265
0.36372	2.32881
0.36392	2.33244
0.36412	2.33574
0.36432	2.33772
0.36452	2.33805
0.36472	2.33805
0.36492	2.33871
0.36512	2.33871
0.36532	2.33607
0.36552	2.33013
0.36572	2.32221
0.36592	2.31561
0.36612	2.31264
0.36632	2.31429
0.36652	2.31957
0.36672	2.32617
0.36692	2.33112
0.36712	2.33112
0.36732	2.32584
0.36752	2.31726
0.36772	2.31
0.36792	2.30736
0.36812	2.31
0.36832	2.31528
0.36852	2.32188
0.36872	2.32947
0.36892	2.33574
0.36912	2.33805
0.36932	2.33508
0.36952	2.32848
0.36972	2.32155
0.36992	2.31462
0.37012	2.30604
0.37032	2.29449
0.37052	2.28393
0.37072	2.28129
0.37092	2.28987
0.37112	2.30604
0.37132	2.32089
0.37152	2.33046
0.37172	2.33607
0.37192	2.34036
0.37212	2.34102
0.37232	2.33508
0.37252	2.32419
0.37272	2.31495
0.37292	2.31165
0.37312	2.3133
0.37332	2.31693
0.37352	2.32155
0.37372	2.32683
0.37392	2.33178
0.37412	2.33409
0.37432	2.33409
0.37452	2.33475
0.37472	2.33838
0.37492	2.34234
0.37512	2.34201
0.37532	2.33706
0.37552	2.33046
0.37572	2.3265
0.37592	2.32584
0.37612	2.32782
0.37632	2.33079
0.37652	2.33541
0.37672	2.34135
0.37692	2.3463
0.37712	2.34696
0.37732	2.34267
0.37752	2.3364
0.37772	2.33178
0.37792	2.33079
0.37812	2.33244
0.37832	2.33475
0.37852	2.33673
0.37872	2.33772
0.37892	2.33607
0.37912	2.33244
0.37932	2.32782
0.37952	2.32386
0.37972	2.32089
0.37992	2.31726
0.38012	2.31165
0.38032	2.30604
0.38052	2.3034
0.38072	2.30439
0.38092	2.3067
0.38112	2.31
0.38132	2.31627
0.38152	2.32782
0.38172	2.34036
0.38192	2.34795
0.38212	2.34663
0.38232	2.3397
0.38252	2.33277
0.38272	2.32914
0.38292	2.32749
0.38312	2.32584
0.38332	2.32452
0.38352	2.32683
0.38372	2.33145
0.38392	2.33508
0.38412	2.33409
0.38432	2.32947
0.38452	2.32518
0.38472	2.32287
0.38492	2.32056
0.38512	2.31561
0.38532	2.31132
0.38552	2.31198
0.38572	2.31759
0.38592	2.32287
0.38612	2.32518
0.38632	2.32584
0.38652	2.3298
0.38672	2.33937
0.38692	2.34993
0.38712	2.35521
0.38732	2.35257
0.38752	2.34366
0.38772	2.33343
0.38792	2.32749
0.38812	2.32881
0.38832	2.33706
0.38852	2.34828
0.38872	2.35587
0.38892	2.35554
0.38912	2.34696
0.38932	2.33541
0.38952	2.32617
0.38972	2.32089
0.38992	2.31792
0.39012	2.31627
0.39032	2.31792
0.39052	2.3232
0.39072	2.33046
0.39092	2.33574
0.39112	2.33805
0.39132	2.3397
0.39152	2.34168
0.39172	2.343
0.39192	2.34036
0.39212	2.33442
0.39232	2.32815
0.39252	2.32485
0.39272	2.3232
0.39292	2.32188
0.39312	2.32056
0.39332	2.32155
0.39352	2.32419
0.39372	2.32683
0.39392	2.32584
0.39412	2.32254
0.39432	2.31924
0.39452	2.31858
0.39472	2.31825
0.39492	2.31495
0.39512	2.30505
0.39532	2.28987
0.39552	2.27667
0.39572	2.27172
0.39592	2.27865
0.39612	2.29317
0.39632	2.31033
0.39652	2.3232
0.39672	2.32914
0.39692	2.32749
0.39712	2.32089
0.39732	2.31363
0.39752	2.30901
0.39772	2.30769
0.39792	2.31
0.39812	2.31693
0.39832	2.32749
0.39852	2.33739
0.39872	2.343
0.39892	2.34102
0.39912	2.33541
0.39932	2.32947
0.39952	2.32551
0.39972	2.32155
0.39992	2.31792
0.40012	2.31627
0.40032	2.31891
0.40052	2.32419
0.40072	2.32716
0.40092	2.32584
0.40112	2.32287
0.40132	2.32188
0.40152	2.32287
0.40172	2.3232
0.40192	2.32287
0.40212	2.32386
0.40232	2.32815
0.40252	2.33376
0.40272	2.33607
0.40292	2.33376
0.40312	2.33211
0.40332	2.33805
0.40352	2.35356
0.40372	2.37468
0.40392	2.39217
0.40412	2.39811
0.40432	2.39052
0.40452	2.37303
0.40472	2.35191
0.40492	2.33442
0.40512	2.32287
0.40532	2.31495
0.40552	2.30835
0.40572	2.3034
[truncated: 23,933 more rows]
