# Supplementary material for: Wireless multi-lateral optofluidic microsystems for real-time programmable optogenetics and photopharmacology
Source: Nat Commun. 2022 Sep 22;13:5571. doi: 10.1038/s41467-022-32947-0 (PMC9500026; doi:10.1038/s41467-022-32947-0)
Supplement: Supplementary file 7 — Source Data [file 41467_2022_32947_MOESM7_ESM.zip › 41467_2022_32947_MOESM7_ESM_revised/Data/Source_Data_Figure_4.xlsx]

## Sheet: Figure_4F
		LEDs Off			Channel 1 On			Channel 4 On			Both On
Time (s)		x	y		x	y		x	y		x	y
0.5		607	257		389	151		720	273		465	321
1		672	364		390	151		710	273		464	321
1.5		675	362		343	242		719	276		479	318
2		630	410		357	291		725	279		479	317
2.5		595	426		467	270		740	298		479	317
3		591	426		474	190		743	306		479	316
3.5		631	423		410	137		735	313		479	317
4		590	379		311	199		734	349		479	317
4.5		633	304		311	253		723	379		478	319
5		692	277		363	298		685	391		479	319
5.5		724	282		414	285		653	389		480	319
6		727	283		412	199		614	362		480	322
6.5		652	271		390	139		608	329		479	321
7		665	331		302	135		627	281		480	318
7.5		623	377		263	226		651	241		497	299
8		619	390		293	278		669	237		538	270
8.5		564	358		340	306		725	248		504	287
9		644	393		393	294		762	258		465	279
9.5		721	430		389	178		773	299		442	263
10		739	439		310	146		780	346		460	273
10.5		738	440		238	238		747	399		469	277
11		664	442		298	324		723	426		470	280
11.5		690	364		372	334		670	421		471	280
12		602	279		407	228		641	411		471	280
12.5		505	270		324	193		611	371		471	280
13		561	241		253	234		628	303		471	280
13.5		549	346		257	315		616	290		471	280
14		547	338		322	364		678	250		471	281
14.5		562	418		391	346		721	262		497	282
15		547	450		372	274		729	300		477	276
15.5		539	466		282	200		716	311		459	272
16		523	400		238	239		711	348		494	280
16.5		618	417		255	251		696	347		506	276
17		674	287		236	258		660	334		500	276
17.5		683	249		267	294		671	274		501	277
18		683	257		284	344		665	249		501	276
18.5		646	342		379	353		658	272		501	276
19		667	336		408	308		680	256		501	276
19.5		697	349		346	230		693	246		497	277
20		696	341		241	255		694	240		484	288

## Sheet: Figure_4G
ChR2_Cumulative
Time(s)	Baseline								Ch1								Ch4								Both
	A1	A2	A3	A4	A5	A6	A7		A1	A2	A3	A4	A5	A6	A7		A1	A2	A3	A4	A5	A6	A7		A1	A2	A3	A4	A5	A6	A7
0.5	-85.3	-9.57	4.39	-14.7	10.1	-78.7	13		1.55	22.5	2.6	20.7	-77	-21	-70.4		34.5	5.13	-12.1	-9.51	10.1	-11.9	34.9		-4.14	-3.4	-4.08	4.78	10.4	16.5	0.163
1	-120	35.7	-10.3	-27.7	62.8	-133	24.1		0.826	22.6	6.41	96.5	-172	-52.6	-145		65.5	5.94	-8.59	-11.9	5.77	-37.4	72.1		-3.68	-2.63	-17.2	10.3	7.82	16.2	3.51
1.5	-132	46.4	-10.8	-30.6	115	-137	50.2		0.174	36.9	7.36	81.7	-214	-50.3	-204		52.1	23.9	40.7	-15.5	-0.991	-67.1	74.4		-2.58	-1.81	-19.5	7.34	15.1	-49.9	-13.3
2	-122	50.4	2.44	-43.3	141	-175	29.5		0.52	130	29.1	73.7	-252	-82.8	-252		81.9	17.4	33.5	-22.8	8.24	14.3	92		-1.82	-4.3	-19.2	7.2	34.6	-59.8	-10.4
2.5	-114	68.6	9.1	-108	177	-188	-56.6		0.764	186	1.83	60.1	-278	-170	-310		115	11.8	12	-29.9	-39.3	99.6	94.9		-0.781	-3.56	-18.8	9.04	-21.2	-47.4	-36
3	-113	96.1	19.4	-139	181	-181	-121		-0.284	160	-13.1	26.2	-323	-259	-390		176	84.9	18.2	-29.4	-14.5	98.9	81		-0.616	-3.94	-12.8	7.65	-31.4	-10.5	-45.1
3.5	-146	117	32.6	-149	224	-163	-73.5		-0.38	133	-56.6	-5.17	-374	-343	-460		197	115	16.1	17	-38.2	100	64.9		-2.28	-8.02	-18.6	6.6	-13.7	20.4	-42.5
4	-162	171	33.7	-147	299	-15.4	-79.9		-1.01	138	-125	-22.9	-465	-409	-506		216	166	16	26.9	-22.6	97.9	85.3		-1.23	-6.76	-15.9	11.4	-40.6	21.4	-36.1
4.5	-150	242	33.1	-171	298	47.2	-68.4		-0.979	87.4	-194	-15.6	-525	-427	-557		255	221	12.2	67.8	56.7	91.6	121		0.291	-7.45	-37.3	41	-36.8	34.1	-35.7
5	-153	317	32.9	-175	349	84.2	-58.3		-13.4	81.9	-231	4.3	-590	-435	-639		304	275	8.67	77.7	88.2	79.7	149		0.841	-11.9	-13.3	21.1	-31.4	8.51	-35.5
5.5	-198	355	33.5	-182	452	97	-41.8		-15.9	-1.66	-242	-23.6	-613	-403	-712		308	317	12.1	70.8	127	100	186		0.864	-8.48	-38.8	1.1	-31.7	-43	-35.3
6	-285	381	59.9	-164	475	106	-10.7		-24.1	-22.7	-254	-34.8	-655	-377	-788		338	333	14.9	55.4	101	117	236		1.54	-9.76	-45	-1.29	-32.1	-85.3	-36.2
6.5	-237	361	57.8	-159	487	47	30.8		-24.3	-21.9	-269	-42.5	-663	-394	-873		366	407	31.8	26	89.1	176	274		2.23	-9.46	-44.1	1.73	-27.1	-65.2	-32.7
7	-221	262	30.3	-150	461	8.93	16.5		-9.76	-23.5	-297	-53	-609	-511	-929		441	448	33.3	-4.2	88.8	174	306		2.49	-10.1	-43.6	-1.59	-29.8	-63.8	-32
7.5	-223	249	29.8	-41.7	471	-33.5	82.1		-24.9	-77.7	-302	-53.3	-636	-569	-990		494	493	47.5	-0.441	130	124	332		4.11	-9	-43.8	7.1	-34.9	-60.2	-29.6
8	-261	230	29.5	-25.8	543	-27.6	126		-24.9	-45.3	-299	-59.1	-617	-621	-1040		507	560	62.5	13.5	155	139	314		3.53	-4.4	-44.2	3.04	-36.8	-59.2	-9.01
8.5	-260	246	25.4	1.53	590	-42.8	109		-10.4	-55.8	-307	-56.7	-652	-727	-1080		590	629	79	23.4	159	197	332		4.61	-9.02	-37.9	-1.88	-42.8	-53.7	-6.01
9	-241	251	-20	63.4	581	21.9	97.7		-23.9	-102	-315	-67	-655	-773	-1140		635	661	125	15	163	197	374		4.15	-9.75	-42.9	16.4	-10.9	-22.7	-8.33
9.5	-218	266	-27.5	81	580	21.8	103		-25	-151	-319	-135	-585	-816	-1210		635	688	150	-23.2	123	212	437		3.89	-12	-61.2	22.8	29.8	12.4	-15.8
10	-127	260	-7.54	110	581	114	102		-19.7	-191	-317	-186	-542	-764	-1280		639	727	161	-31.2	73.1	281	439		3.62	-9.9	-37.7	34	22.9	22.8	-14.2
10.5	-66.1	188	-9.65	101	582	206	81.8		-16	-263	-314	-202	-551	-762	-1330		636	754	186	-78.2	29	336	438		4.9	-9.21	-38.2	30.8	20.7	87.7	-19.7
11	-58.4	119	-0.963	81.9	584	206	93.3		-20	-292	-318	-225	-605	-860	-1380		657	780	202	-71.8	64.8	377	457		4.62	-9.54	-39.6	17.9	48.7	214	-18.5
11.5	-60.2	83.2	-11.4	80	599	180	74.3		-16.5	-292	-315	-232	-649	-938	-1430		655	792	255	-71.9	74.7	381	485		4.89	-9.03	-55.5	12.9	13.7	297	-17.7
12	-62	83.1	-10.6	22.8	543	163	81.5		-19.1	-363	-315	-233	-622	-1040	-1480		654	789	275	-71.3	77	383	453		4.02	-7.77	-38.2	18.1	0.784	310	-23.2
12.5	-64.3	170	-9.31	4.72	535	118	85.1		-17.5	-340	-317	-229	-621	-1040	-1530		662	791	314	-72.7	90.7	382	486		4.13	-8.6	-38.4	16.9	-6.85	370	-22.4
13	-64.8	190	-8.98	-4.64	503	75.3	126		-10	-300	-320	-179	-662	-1120	-1550		644	790	348	-72.4	100	393	529		3.97	-8.95	-38.2	21.7	-27.3	418	-22.3
13.5	-67.8	189	-9.17	18.3	406	-38.3	113		-17	-253	-389	-212	-725	-1120	-1590		652	795	384	-75.7	163	442	570		3.43	-8.54	-55.2	12.5	-26.1	415	-26.9
14	-62.8	179	-4.46	74.2	394	-136	91.9		-14.9	-222	-461	-260	-700	-1070	-1630		649	801	420	-80.3	196	443	587		4.05	-8.96	-38.4	9.99	-29.5	446	-18.9
14.5	-44.8	176	2.47	60.6	415	-171	83.4		-11.3	-177	-519	-273	-699	-1130	-1680		647	802	453	-80.2	199	456	632		3.58	-7.51	-55.8	1.14	-73.4	608	-21.3
15	-47.5	222	-0.513	35.1	428	-184	89.5		-7.15	-122	-583	-286	-671	-1220	-1730		656	817	505	-79.5	204	471	680		2.4	-7.49	-39.3	-61.4	-48.5	658	-25.7
15.5	-31.7	192	15.3	37.1	459	-165	96.8		6.9	-61.7	-619	-325	-645	-1270	-1750		695	827	545	-75.5	166	529	707		1.04	-6.88	-39	-72.7	-28.3	722	-29.4
16	-35.3	183	21.9	106	578	-114	106		21.1	-56.5	-634	-352	-684	-1350	-1770		727	835	588	-19.4	216	529	722		-0.34	-6.87	-38.5	-27.2	33.8	768	-21.5
16.5	-36.4	183	25.7	47.8	634	-109	101		31.6	-56.8	-665	-402	-765	-1440	-1800		737	839	629	0.294	223	534	681		0.357	-7.91	-38.5	20.4	40.2	747	-21.7
17	-23.7	188	42.3	-29.9	683	-12.2	64.5		36.4	-33.1	-669	-463	-865	-1490	-1810		763	846	654	3.41	257	546	648		0.541	-7.41	-57.2	19.3	43.2	671	-24.1
17.5	-42.2	256	76.2	-39.5	731	4.08	57.9		35.5	62.6	-669	-485	-879	-1480	-1820		758	848	648	15.4	331	529	687		1.54	-7.32	-57.2	49.8	36.9	622	-21.9
18	-55.4	305	154	-41.2	716	-32.4	-37.7		31.9	54.4	-676	-496	-887	-1490	-1840		767	844	671	27.3	331	533	737		1.63	-8.32	-57	80.9	34.1	603	-33
18.5	-62.6	307	164	-39.4	791	-60.7	45.8		29.3	107	-763	-517	-839	-1520	-1850		752	847	722	47.1	328	616	811		-4.67	-8.74	-57.1	80.8	29.2	591	-30.3
19	-76.9	293	166	-40.1	852	-92	54.7		27.3	158	-852	-522	-868	-1570	-1850		753	845	757	72	318	696	825		-28.6	-13	-55.9	85.6	40.4	639	-28.6
19.5	-83.8	266	168	-24.9	841	-158	90.6		29.4	165	-924	-543	-874	-1630	-1870		752	847	796	55.4	351	731	884		-22.7	-12.6	-56	89.8	56.4	606	-26.2
20	-105	311	168	13.3	824	-171	101		28.7	77.9	-993	-565	-903	-1720	-1880		753	848	835	53.9	372	703	947		-12.3	-13	-56.8	80.3	57	460	-27.2
20.5	-115	341	168	13	841	-258	120		27.9	-2.48	-1070	-611	-915	-1820	-1880		752	854	868	71.2	371	741	934		-0.274	-12.8	-54.5	74	56.9	366	-10.4
21	-142	345	168	-62.2	749	-282	151		30.1	-13.8	-1140	-648	-918	-1850	-1890		753	881	901	113	369	718	869		6.02	-19.7	-54.6	70.1	-24.5	345	-51.2
21.5	-141	340	159	-65.4	734	-255	231		36.9	-18	-1200	-656	-915	-1920	-1880		789	904	918	151	361	721	818		20.9	-48	-54.6	84.1	-26	317	-50.1
22	-123	375	158	-51.6	734	-238	220		44.1	-17.9	-1270	-627	-915	-1940	-1870		855	924	925	200	390	722	899		34.3	-47.6	-54.5	74.5	-25	255	-42.3
22.5	-154	359	143	-106	715	-256	201		44.2	-51.9	-1360	-668	-904	-2030	-1880		865	940	937	240	424	727	933		34.4	-46.9	-54.6	87.4	-14.3	231	-32.7
23	-163	317	170	-123	726	-335	201		35	-114	-1420	-745	-891	-2010	-1850		900	964	954	295	419	731	961		35.3	-45.2	-54.4	90	-8.41	226	-32.4
23.5	-172	279	186	-96.4	754	-361	196		26.3	-128	-1490	-692	-894	-2130	-1860		955	983	985	360	433	728	962		36.6	-44.5	-53.8	76.7	-11.3	183	-28.2
24	-201	267	174	-73.3	748	-329	195		-9.84	-132	-1520	-706	-918	-2210	-1860		1000	990	988	428	458	727	1100		32.5	-44.8	-54	78.2	-40.2	164	-8.59
24.5	-180	149	196	-60.5	834	-316	259		-46.3	-133	-1590	-750	-948	-2230	-1860		1030	990	1020	465	455	715	1210		29.4	-43.9	-37.4	80.5	-53.6	193	-15.7
25	-182	87.8	232	-61.9	868	-281	301		-89.4	-162	-1670	-801	-992	-2200	-1860		1050	1010	1030	537	406	731	1260		13.8	-44.2	-54.8	89.5	-80.7	157	-28.8
25.5	-194	42.5	245	-51.5	856	-241	325		-107	-221	-1750	-829	-991	-2220	-1900		1070	1030	1060	578	357	718	1320		8.72	-44.3	-37.8	133	-93.4	206	7.44
26	-212	40.8	231	-110	805	-251	346		-135	-221	-1830	-846	-1000	-2220	-1860		1080	1040	1110	633	380	595	1370		8.96	-43.5	-57.9	88.5	-85.5	281	-40
26.5	-204	76.6	220	-124	801	-234	411		-160	-257	-1900	-881	-1040	-2180	-1860		1080	1050	1150	630	407	621	1450		21.7	-44	-54.8	85.8	-139	337	-44
27	-248	96.5	223	-144	735	-181	453		-199	-333	-2010	-900	-1060	-2210	-1910		1080	1080	1190	607	438	633	1530		31.8	-43.3	-54.8	67	-143	426	-149
27.5	-280	101	217	-93.7	692	-97.2	497		-205	-374	-2080	-892	-1130	-2330	-2010		1090	1090	1230	645	397	572	1620		30.4	-43.5	-55.2	59.4	-222	458	-144
28	-311	79.3	216	-44.5	598	-71.5	605		-226	-406	-2150	-918	-1170	-2430	-2090		1120	1120	1270	695	404	576	1590		30.1	-43.9	-54.9	20.7	-220	459	-103
28.5	-339	57.8	217	-47.9	646	-63.6	599		-257	-391	-2230	-949	-1200	-2500	-2160		1140	1130	1300	742	405	594	1600		28.3	-44	-54.3	-56.4	-310	477	-67.5
29	-344	57.9	212	-47.5	645	-10.1	631		-288	-357	-2300	-1010	-1250	-2570	-2210		1200	1160	1350	809	402	611	1710		27.5	-43.5	-54.9	-98	-353	450	-57.9
29.5	-413	-44.4	216	-38.3	638	59.8	670		-290	-356	-2380	-1060	-1300	-2590	-2300		1240	1200	1370	857	402	616	1800		26.2	-43	-54.5	-150	-353	475	-58.3
30	-436	-108	295	-60.4	666	56	647		-302	-380	-2440	-1110	-1350	-2550	-2370		1300	1210	1370	890	408	605	1810		25	-43.5	-54.1	-213	-337	561	-53.7
30.5	-440	-101	368	-47.5	585	50.9	542		-303	-384	-2490	-1150	-1390	-2570	-2370		1320	1230	1380	925	389	606	1860		21.5	-43.4	-54.1	-220	-329	627	-48.8
31	-424	-79.1	422	62.6	564	122	471		-296	-366	-2500	-1180	-1450	-2660	-2370		1350	1240	1370	969	377	607	1900		19.6	-43.7	-54.2	-258	-378	726	-52
31.5	-421	-110	444	135	577	191	433		-303	-347	-2550	-1190	-1510	-2810	-2420		1380	1260	1380	1020	391	633	1900		18.5	-44.3	-54.5	-253	-388	761	-44.7
32	-417	-93.2	445	113	595	171	418		-326	-367	-2580	-1210	-1530	-2910	-2530		1380	1270	1390	1050	398	608	1940		16.5	-44.4	-55.4	-221	-383	829	-45.8
32.5	-376	-96.8	392	74.1	613	124	385		-347	-375	-2670	-1220	-1490	-2920	-2580		1380	1280	1390	1080	466	613	1980		14.6	-43.9	-54.9	-229	-338	857	-0.886
33	-377	-110	381	62.5	611	52.5	360		-350	-277	-2740	-1240	-1480	-2990	-2680		1400	1280	1380	1110	496	649	2030		14.2	-44	-54.4	-287	-333	884	43
33.5	-422	-128	380	61.1	639	58.4	449		-358	-252	-2810	-1240	-1490	-2920	-2690		1440	1300	1380	1150	496	661	2050		13.3	-43.8	-54.1	-392	-333	1020	56.3
34	-430	-111	345	57	740	8.21	483		-364	-293	-2910	-1240	-1500	-2890	-2610		1400	1280	1390	1170	496	652	2020		10.3	-43.6	-37.5	-434	-318	1100	27.4
34.5	-427	-111	332	42.8	784	-10.1	484		-368	-289	-2950	-1250	-1520	-2890	-2530		1400	1250	1410	1190	490	636	2120		4.78	-43.1	-54.5	-464	-299	1120	13.3
35	-395	-86.8	342	4.96	772	-91	479		-366	-270	-3020	-1220	-1570	-2890	-2470		1400	1260	1460	1210	535	613	2230		5.58	-43.4	-54.8	-444	-310	1130	14.5
35.5	-303	-88.4	367	-23.4	826	-103	422		-361	-266	-3070	-1220	-1630	-2890	-2470		1400	1260	1510	1220	564	496	2310		4.78	-44.5	-54.2	-439	-378	1110	2.79
36	-289	-93	387	-29.7	869	-152	397		-385	-279	-3150	-1250	-1690	-2870	-2440		1400	1240	1560	1220	567	499	2330		5.97	-44.9	-54	-426	-380	1190	12.6
36.5	-316	-93.7	394	-22.8	846	-261	390		-367	-296	-3210	-1300	-1740	-2770	-2390		1410	1220	1620	1230	537	524	2350		2.55	-44.2	-54.3	-451	-380	1220	16.5
37	-316	-86.6	412	18.7	813	-256	385		-367	-356	-3270	-1370	-1750	-2750	-2480		1470	1250	1690	1260	530	515	2460		1.8	-44.3	-54.2	-454	-364	1210	6.71
37.5	-328	-24.9	408	9.44	828	-217	374		-362	-327	-3290	-1420	-1720	-2760	-2590		1500	1350	1730	1290	530	542	2570		2.88	-44.1	-54	-509	-359	1210	-6.72
38	-318	-40.3	430	16.4	829	-275	397		-367	-332	-3300	-1470	-1760	-2840	-2720		1500	1410	1770	1340	526	557	2640		3.05	-44.2	-54.9	-528	-342	1200	-16.4
38.5	-320	-41.8	454	25.3	814	-305	515		-370	-342	-3310	-1490	-1820	-2920	-2890		1520	1530	1800	1360	509	565	2690		5.36	-44	-51.3	-519	-338	1210	-25.8
39	-319	4.78	452	24.8	699	-320	493		-369	-349	-3340	-1540	-1910	-2970	-3060		1520	1650	1840	1400	542	583	2730		4.4	-0.00407	-36.8	-594	-408	1200	-23.5
39.5	-304	-28	432	60.7	630	-349	492		-370	-306	-3380	-1520	-1960	-2920	-3220		1570	1740	1870	1420	543	583	2780		3.4	13	-40.2	-646	-431	1210	-22.6
40	-311	-21.5	436	47.2	664	-315	495		-366	-258	-3400	-1520	-2020	-3000	-3390		1600	1830	1910	1440	543	585	2750		0.936	-13.5	-28.2	-696	-411	1200	-59.5
Fluorophore_Cumulative
Time(s)	Baseline								Ch1								Ch4								Both
	A1	A2	A3	A4	A5	A6	A7		A1	A2	A3	A4	A5	A6	A7		A1	A2	A3	A4	A5	A6	A7		A1	A2	A3	A4	A5	A6	A7
0.5	-0.638	-25.3	3.06	52.4	-39.1	2.28	0.793		-2.66	-4.56	27.1	-10.3	-17.4	-71.9	-0.479		-11.9	0.87	-1.12	-0.928	-0.275	-1.27	20.1		-2.56	-7.56	1.75	-23.1	-0.0528	-1.1	1.69
1	12.4	-39	20.7	93	-112	-9.7	-8.79		-0.992	-16.6	52.1	-40.4	-16.7	-76.1	21.8		19.8	-7.65	11.2	-7.82	-0.397	-3.72	36.3		-2.68	50.4	32.6	-63.5	0.107	-44.5	5.51
1.5	-45.1	-59.9	45.7	108	-129	-8.69	-0.263		13.8	-6.33	51	-61.9	43.3	-73.6	47.7		48.7	-14.6	-1.3	-3.19	-0.632	-5.91	63.1		-39.5	99.7	53.1	-75.4	-0.364	-68.3	-7.56
2	-61.8	-126	49.7	143	-164	-7.36	49.4		12.4	6.98	48.5	-49.4	88.8	-71.8	58.8		31.1	2.5	-39	-0.999	-1.01	-49.4	102		-86.6	144	79.4	-83.7	-1.56	-55.1	-0.0822
2.5	-71.1	-160	24.2	132	-179	-7.56	56.1		12.2	23.6	49.3	-58.5	81	-68.1	71.3		35.8	25.3	-49.5	-4.3	-11.2	-84.3	116		-41.4	181	85.6	-69.4	-0.916	-57.5	-0.504
3	-112	-232	9.39	133	-182	-8.26	72.9		12.1	17.2	90.9	-67.7	80.5	-74.7	70.8		31.5	25.9	-53.8	-8.72	-37.9	-106	153		-36.4	231	104	-55.5	-1.35	-57.5	-1.87
3.5	-182	-228	7.62	141	-183	1.01	81.3		13.7	-11	104	-45	77.1	-79.6	29.7		32.2	22.4	-58.3	-8.5	-48.7	-104	160		-36.1	258	134	-58.4	0.651	-57.7	-23.1
4	-180	-246	6.33	148	-193	3.23	76.5		9.25	-43.5	106	-43.8	79.8	-106	11.8		32.4	53.8	-74.9	-8.82	-8.51	-104	214		-79	318	135	-54.9	-2.59	-65.2	-36.6
4.5	-153	-172	6.5	150	-219	2.96	99		10.4	-62.5	131	-6.14	92.1	-104	2.01		32.7	110	-81.6	-13.2	-11.4	-106	216		-79.3	325	137	-18.2	29.5	-111	-67.6
5	-167	-140	-5.2	148	-269	2.55	99.5		62.3	-46	137	5.51	49.7	-112	-54.8		33.5	86.4	-119	-17.5	-9.04	-136	237		-79.1	303	116	-49.6	31	-102	-84.3
5.5	-165	-131	-9.37	150	-294	1.85	103		64.9	-62.1	144	11.6	57.1	-113	-154		32.8	71.8	-163	-17.5	-8.03	-146	218		-79.5	297	64.6	-84.3	24.6	-146	-92.4
6	-183	-230	-28.9	149	-337	1.25	77.4		82.8	-117	166	8.95	64.7	-105	-152		43.8	56.1	-184	-24.8	-8.15	-142	215		-95.8	297	53.2	-91	26.4	-169	-102
6.5	-222	-269	-24.4	153	-412	3.33	31.3		119	-148	179	7.8	117	-110	-171		43.1	61.8	-198	-29.2	-15.8	-153	229		-118	257	66.6	-70.3	65.7	-151	-124
7	-226	-294	-25	147	-420	-0.848	-18.9		95.3	-192	214	8.67	194	-79.5	-183		43	86.3	-234	7.89	-7.68	-126	240		-65.5	247	54	-63.8	120	-184	-103
7.5	-281	-335	-24.7	140	-421	-9.05	-45.3		84.1	-193	205	14	183	-59.7	-160		43.2	137	-259	3.93	-10.7	-117	244		-25.5	221	20.4	-60.3	157	-185	-84.7
8	-336	-327	-1.46	142	-446	-13.6	-126		107	-206	186	14.3	212	-74.6	-168		43.6	168	-261	10.3	-13.7	-120	244		-12.8	145	4.9	-69.7	94.9	-192	-84.5
8.5	-341	-326	7.41	141	-491	-13.1	-145		122	-236	160	15.6	346	-73	-168		43.4	162	-264	44.1	-13.8	-124	242		-13	146	9.08	-70.5	132	-190	-103
9	-319	-330	7.23	182	-500	-13	-165		127	-227	164	16.6	356	-125	-162		56.7	150	-255	40.8	-13.3	-145	248		-13	104	22.3	-70.6	153	-209	-118
9.5	-304	-325	-4.39	190	-528	-12.8	-142		126	-264	176	18.2	358	-160	-164		75.2	155	-268	31.6	-13.3	-153	283		-19	108	32.6	-64.5	74.3	-232	-98.1
10	-304	-339	-9.36	254	-543	-13.1	-109		127	-287	216	7.53	342	-213	-168		76.1	94.3	-289	45.5	-11.9	-151	247		43.5	144	32.3	-79.4	22.8	-253	-107
10.5	-317	-371	-9.79	283	-625	0.866	-146		141	-297	222	4.94	343	-208	-179		91.3	124	-295	49.1	-6.34	-160	235		83.7	160	43.5	-134	13.9	-255	-103
11	-303	-412	-3.08	286	-646	1.8	-202		150	-338	231	8.41	343	-208	-178		59.3	131	-292	51.1	-9.96	-146	235		89.9	164	52.3	-193	-3.02	-261	-86.7
11.5	-331	-435	8.8	281	-652	-7.39	-228		190	-367	231	8.82	361	-208	-171		34.5	158	-253	60	-8.61	-134	258		72	168	49.8	-181	1.15	-262	-77
12	-352	-431	9.41	288	-645	-12.6	-290		227	-361	260	7.89	391	-169	-166		86.6	217	-272	86.1	-8.91	-132	267		53.4	166	6.26	-123	-4.16	-261	-83.7
12.5	-371	-422	4.32	235	-654	-0.785	-301		221	-369	252	10.6	390	-171	-158		87.2	280	-301	84.9	-8.99	-130	311		47.2	193	5.61	-121	0.49	-285	-107
13	-375	-409	12.2	217	-662	11.7	-332		232	-374	246	7.48	389	-199	-158		112	335	-316	50.2	-13.3	-129	363		23.2	220	-14.9	-69.2	-3.86	-299	-114
13.5	-375	-423	12.8	281	-646	13.8	-295		261	-349	249	-12.4	389	-228	-136		140	366	-313	18.7	-10.8	-182	386		24.2	239	-20.6	-56.5	5.61	-314	-114
14	-363	-477	-13	322	-632	35	-390		276	-325	284	-30.6	388	-267	-94.6		147	406	-310	11.1	-8.92	-193	373		24.8	192	-37.6	-56.7	0.363	-351	-115
14.5	-401	-489	-16.1	401	-602	33.9	-437		276	-309	311	-41.1	333	-274	-28.6		171	412	-320	30.8	-10.9	-192	375		25.9	179	-43	-66.3	-4.97	-366	-120
15	-439	-491	-11.2	470	-598	30.2	-455		255	-271	321	-67.7	339	-293	-32.4		149	396	-330	27.3	-10.8	-178	361		29.4	184	-29.9	-56.4	-2.1	-399	-127
15.5	-454	-501	-4.42	503	-600	15.9	-449		260	-271	336	-114	348	-277	-11.9		127	396	-352	26.6	-10.8	-176	305		7.53	136	38.9	-59.6	-1.37	-418	-120
16	-469	-498	5.96	474	-600	1.82	-458		276	-279	352	-134	342	-281	16.4		111	369	-378	20.1	-10.9	-199	298		-37.5	79.6	53.3	-61.9	-3.3	-411	-113
16.5	-468	-498	5.71	425	-620	-23.4	-445		385	-255	390	-143	313	-282	56.6		97.2	319	-378	-3.47	-10.9	-198	299		-26.1	24.2	46.7	-74.8	-12.4	-407	-113
17	-488	-529	-12.8	428	-644	-50.3	-441		417	-203	416	-145	317	-323	110		73.3	283	-390	10.8	-23.4	-192	288		-27.3	12.4	8.69	-95.4	10.5	-369	-113
17.5	-501	-576	-14.1	440	-667	-47.6	-414		457	-165	405	-146	331	-324	142		52.8	272	-399	39.1	-16.8	-204	262		-31.8	4.29	2.79	-60.4	12.4	-394	-97.6
18	-455	-614	-14.9	409	-683	-93.2	-404		467	-134	400	-147	375	-332	145		19.9	256	-395	13.4	1.19	-203	235		-0.804	1.53	-7.62	-11.9	-4.78	-440	-97.7
18.5	-490	-640	-1.34	423	-689	-96.5	-408		475	-141	399	-145	377	-335	122		10.2	229	-471	22.1	9.68	-201	246		-41	0.408	-31.7	30.1	10.6	-473	-97.2
19	-498	-704	33.4	506	-667	-105	-461		504	-115	413	-123	400	-335	134		-1.87	251	-528	22.3	27.3	-233	278		-40.8	-0.609	-59.4	28.7	6.07	-505	-97.4
19.5	-518	-710	52.7	522	-647	-104	-447		546	-115	381	-116	399	-338	148		-4.39	261	-523	22.2	26.1	-244	342		-43	-0.17	-49.5	-36.3	9.83	-520	-96.4
20	-520	-687	91.3	457	-524	-113	-437		562	-115	335	-126	391	-347	148		-20.8	261	-524	22.2	-3.88	-240	347		-76.2	-2.37	-62.9	-63.4	1.94	-520	-104
20.5	-485	-611	134	446	-523	-120	-416		566	-115	341	-154	388	-346	174		-64.1	262	-520	22.3	-19.2	-241	353		-83.8	0.453	-88.2	-78.5	-26.3	-500	-108
21	-485	-568	124	439	-512	-122	-473		555	-79.1	307	-162	382	-345	168		-95.7	289	-503	20.4	-46	-235	321		-84.5	8.94	-90	-89	-82.7	-490	-110
21.5	-485	-546	119	447	-532	-109	-496		551	-61.7	317	-245	386	-330	215		-85.3	240	-463	38.5	-127	-261	418		-101	28	-95.3	-89.8	-113	-491	-112
22	-484	-486	158	463	-539	-114	-538		579	-54.3	295	-281	387	-336	244		-75.1	221	-420	46.2	-151	-299	412		-149	36.8	-146	-88.1	-137	-474	-112
22.5	-484	-431	181	461	-505	-114	-584		581	-112	248	-303	387	-337	260		-87.3	199	-407	43.2	-138	-310	419		-124	76.1	-165	-98	-131	-497	-113
23	-484	-411	217	416	-491	-107	-566		582	-130	196	-329	458	-337	324		-90.5	209	-405	64.3	-145	-324	367		-112	101	-186	-141	-100	-513	-110
23.5	-475	-372	244	396	-516	-112	-566		609	-123	170	-338	486	-336	355		-118	215	-380	45.8	-142	-327	430		-85.9	149	-209	-179	-55.3	-516	-103
24	-460	-392	294	376	-521	-111	-562		623	-120	144	-325	481	-328	363		-139	190	-406	24.5	-142	-332	496		-50.8	140	-207	-230	-95.7	-523	-104
24.5	-467	-406	320	346	-506	-123	-567		621	-128	106	-349	483	-329	434		-147	191	-400	19.9	-148	-336	506		-50.4	67.1	-201	-266	-85.3	-512	-104
25	-485	-419	356	318	-495	-123	-624		641	-209	83	-391	484	-330	442		-147	193	-467	-4.26	-143	-373	481		-85.5	97.6	-213	-300	-100	-498	-104
25.5	-491	-452	375	310	-481	-111	-689		684	-225	41.1	-411	465	-360	450		-153	195	-515	24.4	-118	-381	483		-86.9	118	-253	-396	-36	-491	-109
26	-515	-455	375	283	-468	-100	-709		687	-263	22	-411	455	-368	448		-153	182	-525	32.9	-122	-382	553		-85.2	110	-285	-406	-25.2	-484	-108
26.5	-518	-454	374	235	-389	-103	-768		690	-292	-5.86	-404	509	-381	446		-166	204	-532	13.4	-138	-376	583		-83.9	106	-314	-410	-17.5	-499	-106
27	-508	-390	414	187	-332	-113	-776		691	-265	9	-408	482	-385	445		-205	203	-521	-38.1	-171	-376	562		-83.6	106	-340	-411	2.63	-505	-106
27.5	-503	-368	436	133	-315	-114	-799		695	-198	22.9	-414	442	-391	460		-192	184	-476	-69.1	-184	-375	562		-96.2	88.9	-341	-396	4.64	-514	-106
28	-505	-397	435	89	-325	-114	-819		662	-172	54.2	-437	433	-417	492		-182	148	-447	-107	-218	-387	551		-101	40	-335	-374	6.51	-534	-106
28.5	-560	-450	432	45.5	-359	-114	-831		661	-127	60.5	-473	441	-412	496		-211	181	-394	-113	-233	-422	551		-99.5	46.9	-334	-411	37.7	-511	-96.5
29	-611	-464	438	27.2	-400	-113	-858		660	-127	26.3	-480	444	-405	506		-230	201	-335	-125	-238	-431	562		-77.1	61	-335	-406	63	-530	-96.7
29.5	-604	-497	439	4.66	-381	-113	-885		677	-185	27.8	-507	507	-408	509		-257	200	-310	-117	-255	-425	561		-78.2	46.1	-348	-440	23.1	-506	-99.1
30	-575	-496	419	-3.76	-431	-113	-890		734	-222	19.9	-552	617	-422	482		-257	200	-319	-133	-260	-445	560		-51.2	49.3	-377	-461	27.3	-514	-98.8
30.5	-570	-499	378	-7.74	-471	-113	-866		761	-233	-20.7	-552	661	-468	442		-235	200	-295	-183	-237	-462	534		-31.7	52.8	-410	-472	25.3	-509	-99.7
31	-558	-504	357	-7.32	-518	-113	-851		761	-236	-20.3	-549	648	-478	433		-233	199	-273	-167	-215	-463	556		-27	51.2	-413	-474	17.1	-510	-97.2
31.5	-552	-520	332	10.3	-585	-98.5	-841		775	-224	-19.6	-567	629	-484	428		-235	199	-261	-151	-200	-464	586		-34.7	51.9	-428	-474	17.8	-499	-97.7
32	-553	-535	300	3.64	-631	-99.3	-866		771	-229	69	-621	640	-484	467		-234	198	-248	-167	-195	-552	584		-42.7	50.2	-416	-475	17.2	-499	-97.8
32.5	-553	-527	294	-27.1	-648	-99.4	-869		788	-237	74.2	-642	665	-488	473		-234	200	-239	-176	-192	-586	594		-42.3	50.6	-395	-487	9.22	-510	-97.3
33	-536	-534	302	-41.2	-645	-99.4	-926		809	-230	92.9	-655	689	-503	468		-234	209	-239	-84.2	-193	-587	592		-57.7	56.2	-384	-481	17.8	-543	-96.2
33.5	-511	-592	251	-47.6	-643	-93.9	-991		841	-230	160	-712	694	-517	469		-211	210	-241	-33.5	-199	-601	591		-45.3	39.8	-418	-488	20.7	-550	-103
34	-457	-639	202	-47.6	-646	-94.7	-968		867	-243	197	-717	705	-484	470		-188	210	-260	-1.82	-237	-600	545		-44.5	40.3	-424	-475	17.2	-528	-103
34.5	-423	-691	174	-19.2	-639	-95.1	-945		839	-222	218	-722	743	-477	470		-177	209	-259	-31.8	-256	-595	520		-43.9	44.7	-424	-476	15.3	-518	-104
35	-335	-704	158	-3.85	-633	-94.8	-937		827	-287	219	-722	762	-476	483		-178	210	-305	-29.3	-308	-579	494		-41.3	59.2	-442	-476	14.8	-512	-104
35.5	-305	-720	114	-16.1	-631	-94.9	-891		801	-309	219	-730	789	-457	481		-182	208	-305	-33.8	-333	-583	474		-30.1	49.3	-442	-461	15.5	-511	-98.8
36	-316	-707	122	-25	-632	-94.9	-911		815	-289	269	-730	786	-466	467		-168	214	-250	-33.3	-337	-592	476		-32.4	46.4	-423	-460	20.7	-509	-98.1
36.5	-331	-712	123	-87.3	-625	-95.2	-934		826	-293	280	-728	782	-493	467		-140	225	-232	-33.4	-357	-610	457		-32.7	51.5	-416	-460	22.5	-492	-98.4
37	-339	-765	136	-98.2	-623	-83.5	-936		838	-326	275	-725	768	-495	467		-145	228	-201	-35	-360	-615	423		-31.8	51.7	-443	-485	23.9	-485	-93.6
37.5	-366	-786	112	-130	-639	-86	-873		856	-307	259	-725	748	-516	468		-162	226	-179	-35.6	-366	-623	430		-30.5	48.8	-458	-501	69.4	-469	-93
38	-371	-819	36.2	-202	-624	-68.6	-881		896	-273	258	-781	691	-578	484		-148	227	-164	-40.9	-411	-609	412		-30.6	50.2	-473	-495	97.1	-505	-93.2
38.5	-370	-837	13.3	-223	-619	-31.9	-773		935	-273	250	-774	670	-597	481		-143	239	-166	-39.5	-434	-605	354		-64.8	51.2	-455	-487	151	-504	-111
39	-368	-842	3.86	-217	-609	-60.4	-748		940	-296	212	-774	657	-587	463		-113	218	-147	-29.8	-468	-609	318		-59.8	51.9	-467	-454	151	-497	-110
39.5	-368	-837	-15.7	-218	-613	-98.1	-729		924	-313	176	-772	640	-570	463		-103	198	-143	-5.52	-468	-606	327		-60.2	53	-477	-439	131	-528	-116
40	-367	-847	-50.7	-224	-633	-162	-681		916	-309	173	-774	602	-571	458		-89	195	-115	31.8	-468	-612	338		-22	57.8	-474	-437	108	-539	-103

## Sheet: Figure_4H
	ChR2					Fluorophore
	Baseline	Ch1	Ch4	Both		Baseline	Ch1	Ch4	Both
A1	-311	-366	1600	0.936		-367	916	-89	-22
A2	-21.5	-258	1830	-13.5		-847	-309	195	57.8
A3	436	-3400	1910	-28.2		-50.7	173	-115	-474
A4	47.2	-1520	1440	-696		-224	-774	31.8	-437
A5	664	-2020	543	-411		-633	602	-468	108
A6	-315	-3000	585	1200		-162	-571	-612	-539
A7	495	-3390	2750	-59.5		-681	458	338	-103

## Sheet: Figure_4K
CIS
Time(s)	ChR2_A1								ChR2_A2								Fluorophore_A1								Fluorophore_A2
	A1	A2	A2	A4	A5				A1	A2	A2	A4	A5				A1	A2	A2	A4	A5	A6			A1	A2	A2	A4	A5	A6
0.5	60.86	3.94	4.13	-7.24	18.6				28.2863	34.4	76.5	-6	19.2				-61.8	19.8	0.742	0.227	0.011	-28			-7.49	-34.8	1.49	10.2	-56.7	-108
1	94.27	14.5	3.5	-6.86	28.8				48.0454	83.5	146	-10.7	29.7				-100	30.6	-1.88	1.08	1.04	-7.85			-45.6	-54.4	6.11	9	-79.1	-116
1.5	119.6	-6.42	4.6	32.8	29.7				70.1563	164	160	-8.97	98.8				-173	42.9	-0.794	-0.763	-13.3	4.88			-62.6	-73.7	21.4	11.8	-110	-119
2	170.84	-4.65	4.87	90.8	40.4				139.369	239	240	15.1	186				-187	88.3	58.1	-0.922	-11.9	15.8			-79.5	-62.8	-2.97	-35.1	-182	-103
2.5	216.82	5.06	7.64	114	44.8				170.474	307	334	17.1	228				-234	87	57.8	-4.51	-12.2	-7.18			-139	-61.9	1.34	-33.1	-254	-5.19
3	243.66	9.11	1.27	110	59.4				224.764	374	349	18.1	236				-263	77.6	146	9.75	5.52	-8.4			-180	-57	23.6	-31.1	-268	1.91
3.5	247.07	26.3	5.78	145	65.2				217.002	461	386	38.2	238				-317	83.1	146	18.8	-4.76	5.01			-204	-46.2	6.02	-33.6	-266	-10.8
4	223.84	28.2	-3.37	193	103				213.039	554	447	62	214				-316	70	168	23.6	-6.71	13.3			-207	-48.2	-8.96	-24.7	-266	-49.7
4.5	240.62	59.4	116	191	133				206.612	641	578	67.3	180				-348	75	159	26	-27.4	31.6			-208	-48.7	-12.2	-23	-266	-71.5
5	244.87	76.7	221	166	139				212.481	730	721	74.8	211				-275	49.3	128	43.4	-107	71.3			-116	-65.3	2.8	-64.6	-264	-89.5
5.5	238.38	87.6	270	135	149				233.763	819	738	60.9	260				-227	-22.2	39.1	86.9	-129	40.4			-220	-103	13.2	-130	-265	-128
6	285.36	68.9	348	180	145				235.114	904	786	62.5	416				-235	-54.5	-26.3	83.2	-188	38.6			-209	-101	-107	-124	-294	-131
6.5	308.6	61	394	204	151				256.611	989	893	73	434				-255	-65.7	-144	55.4	-174	40.7			-169	-106	-221	-86.7	-288	-158
7	411.88	67.7	526	254	150				307.059	1050	974	82.8	501				-277	-101	-144	30.2	-153	47.6			-162	-135	-219	-39.4	-289	-256
7.5	421.45	91.3	625	276	155				352.283	1120	1100	81.4	601				-272	-99	-144	31.9	-142	60.4			-149	-129	-220	3.82	-276	-266
8	405.71	205	719	325	165				392.302	1190	1140	105	573				-291	-92.7	-144	88.1	-145	72.2			-154	-107	-225	91.9	-289	-307
8.5	472.11	261	772	408	164				428.709	1220	1210	110	609				-294	-91.3	-177	39	-145	78.1			-159	-74.8	-256	49.3	-287	-300
9	537.95	282	894	480	166				460.778	1290	1280	116	734				-305	-108	-209	48.7	-226	72.2			-161	-61.6	-217	49.1	-323	-296
9.5	611.55	344	973	568	202				494.559	1320	1350	106	816				-324	-112	-222	60.8	-228	71.8			-163	-55.1	-237	50.7	-324	-292
10	707.93	414	1020	628	232				503.758	1330	1410	124	922				-305	-142	-192	71.9	-233	73			-174	-63.9	-291	59.4	-339	-291
10.5	746.11	469	1040	636	257				559.233	1390	1460	138	959				-311	-131	-194	27.7	-262	76.6			-261	-62.8	-292	81.3	-342	-287
11	725.56	562	1030	566	264				587.181	1410	1520	192	947				-405	-120	-197	26	-259	79			-345	-74.5	-293	86.1	-341	-293
11.5	750.81	642	1050	483	267				601.77	1440	1560	218	958				-418	-98.2	-223	25	-259	86			-358	-160	-293	84.9	-340	-309
12	758.62	731	1070	501	277				599.418	1460	1570	215	1020				-417	-104	-282	26.4	-259	164			-357	-204	-231	83.9	-341	-332
12.5	762.24	745	1130	588	278				607.123	1460	1570	226	1120				-433	-112	-354	61.5	-259	186			-362	-216	-212	90.8	-341	-329
13	774.05	737	1250	634	284				615.181	1480	1560	228	1250				-524	-130	-383	23.4	-241	185			-414	-220	-116	44.7	-412	-352
13.5	862.19	760	1320	734	285				644.479	1500	1530	231	1320				-469	-137	-433	21.6	-241	171			-467	-202	-124	37.5	-432	-380
14	967.05	825	1330	830	287				678.596	1510	1530	227	1300				-448	-211	-456	36.9	-246	173			-475	-192	-127	72.1	-455	-359
14.5	970.03	857	1380	898	312				697.582	1510	1530	263	1240				-443	-234	-529	68.3	-275	172			-436	-191	-136	74.4	-436	-358
15	954.85	864	1400	979	325				707.81	1500	1520	281	1190				-362	-246	-558	74.1	-285	175			-492	-190	-175	71.6	-446	-360
15.5	1055.35	893	1390	1040	329				734.913	1490	1510	283	1280				-352	-255	-560	36.2	-394	220			-494	-191	-185	72.9	-585	-356
16	1106.54	998	1390	1120	326				742.278	1480	1520	303	1340				-338	-285	-559	23.3	-390	265			-463	-207	-187	72.3	-595	-350
16.5	1105.57	1100	1420	1190	328				754.089	1480	1520	347	1340				-337	-236	-548	18.1	-392	270			-480	-221	-196	72	-632	-342
17	1085.01	1110	1510	1260	325				774.773	1480	1510	358	1290				-484	-240	-547	-69.9	-392	280			-340	-224	-199	79.1	-622	-345
17.5	1103.96	1070	1660	1280	359				779.649	1470	1440	367	1200				-510	-250	-541	-85.1	-390	278			-306	-183	-201	74.2	-621	-344
18	1141.96	1080	1740	1340	355				774.251	1470	1340	394	1290				-571	-248	-687	-155	-401	268			-317	-171	-184	77.4	-594	-336
18.5	1271.62	1120	1750	1420	347				769.03	1470	1300	436	1370				-572	-258	-674	-159	-440	270			-230	-163	-205	70.6	-593	-333
19	1261.61	1260	1750	1490	370				762.337	1480	1210	445	1470				-572	-258	-658	-152	-508	297			-205	-87.3	-188	65.3	-597	-336
19.5	1268.76	1260	1790	1590	389				754.45	1470	1120	449	1580				-572	-258	-658	-152	-508	297			-205	-87.3	-188	65.3	-597	-336
20	1287.09	1330	1800	1670	391				747.661	1470	1090	453	1650				-572	-258	-658	-152	-508	297			-205	-87.3	-188	65.3	-597	-336
TRANS
Time(s)	ChR2_A1								ChR2_A2								Fluorophore_A1								Fluorophore_A2
	A1	A2	A2	A4	A5				A1	A2	A2	A4	A5				A1	A2	A2	A4	A5	A6			A1	A2	A2	A4	A5	A6
0.5	-41.137	1.14	8.8	6.24	141				6.74931	16.8	-85.8	-30.2	-54.8				5.86	-172	53.6	-3.88	7.51	1.05			40.3	131	-94.7	1.3	0.411	-0.232
1	-50.8114	25	-19.5	2.98	193				3.70247	-15.3	-107	-88.2	-134				5.49	-170	37.4	6.1	4.26	-2.29			28.7	137	-113	0.399	2.17	-2.36
1.5	-124.105	27.7	18.3	26.1	254				1.19355	-29.7	-109	-196	-206				7.6	-172	35.2	34	-18.1	-4.7			21.8	131	-121	-7.11	54.6	-29.5
2	-130.294	43.1	37.4	11.6	281				-123.114	-50.3	-121	-256	-268				97.3	-172	24.8	116	-14.6	-1.57			-16.4	152	-122	-24.1	65.9	-35.7
2.5	-157.185	91.1	79.8	1.84	279				-144.041	-57.8	-246	-279	-362				80	-164	-9.03	125	-73.8	10.7			-23.7	159	-143	21.7	133	-72.3
3	-106.996	122	113	-15.4	289				-155.904	-64.3	-340	-331	-479				63.3	-179	-3.24	126	-93.1	-6.22			-30.6	155	-138	27.5	152	-42.7
3.5	-102.619	141	144	4.42	402				-144.216	-74.9	-436	-416	-535				83.1	-197	-2.98	157	-106	9.05			-65	239	-134	33.3	154	-34.2
4	-95.1077	216	170	5.4	540				-142.619	-87.3	-541	-509	-609				60.9	-203	-1.44	160	-175	7.17			24.1	257	-150	6.83	167	-35
4.5	-58.2595	268	121	13.6	594				-164.603	-104	-697	-584	-657				52.8	-202	-11.1	158	-87.9	4.02			27	264	-221	0.659	202	-31.3
5	-26.4991	360	133	11.6	673				-240.078	-126	-767	-685	-704				53.3	-213	-11.7	245	-87.2	-10.4			31.1	255	-221	-41	205	-86.9
5.5	111.29	437	134	21.7	821				-316.358	-132	-764	-737	-762				-16.6	-43.8	-15	250	-87.4	-10.2			57.8	180	-236	-61.2	206	-79.9
6	138.499	446	180	35.6	876				-317.65	-145	-748	-796	-820				-25.8	-89.8	-21.7	226	-38.8	-9.15			48.8	129	-281	-81.8	188	-77.1
6.5	168.752	519	218	34.5	957				-322.766	-182	-782	-837	-878				-24.4	-91.1	-46.5	216	53.6	6.99			117	119	-275	-79.1	114	-78.3
7	180.773	564	232	80.4	1020				-349.044	-208	-935	-889	-948				-36.6	-129	-49.4	209	58.2	14.8			131	50.4	-268	-75.5	81.5	-122
7.5	179.878	581	242	203	1120				-378.782	-223	-1070	-937	-1010				-36.5	-127	-13.4	101	57.8	8.74			139	38.1	-232	-73	76	-186
8	180.572	584	241	273	1240				-397.499	-231	-1170	-969	-1050				-64.3	-117	-11.9	79.4	57.2	11.6			188	37	-211	-65.4	78	-215
8.5	173.858	596	246	304	1290				-417.485	-237	-1300	-1000	-1080				-138	-128	-64.6	77.3	137	10.1			215	39.7	-165	-65.5	7.17	-214
9	188.711	663	277	329	1370				-462.754	-241	-1370	-1050	-1140				-144	-103	-65.3	105	204	9.57			228	200	-171	-57.5	-79.6	-233
9.5	183.02	759	262	423	1410				-498.731	-243	-1410	-1080	-1200				-149	-170	-63.9	149	200	11			223	231	-168	-57.9	-110	-239
10	171.329	839	281	469	1560				-555.312	-246	-1490	-1120	-1240				-146	-220	-67.9	144	210	16.9			225	231	-171	-57.8	-101	-265
10.5	160.19	921	283	480	1640				-595.332	-247	-1560	-1160	-1270				-165	-229	-92	151	214	15.3			220	226	-134	-56.1	-55.9	-274
11	205.801	892	273	533	1720				-642.957	-246	-1720	-1180	-1340				-176	-246	62.7	181	215	20.1			208	241	-293	-35.7	-53.7	-226
11.5	202.057	892	269	642	1750				-694.388	-250	-1770	-1180	-1380				-194	-253	65.8	191	207	25.1			177	248	-303	-62.2	-65.1	-230
12	297.877	930	297	669	1860				-713.924	-249	-1810	-1190	-1420				-182	-252	55.6	262	203	77.3			138	250	-311	-52.3	-68.2	-217
12.5	359.837	969	321	717	1960				-729.307	-250	-1860	-1190	-1470				-168	-226	53.7	285	224	146			110	403	-328	-49.1	-69.2	-210
13	443.639	1080	329	784	2000				-741.751	-250	-1840	-1200	-1520				-133	-222	53	360	225	201			29.6	403	-344	-64	-72.1	-256
13.5	510.032	1180	333	831	2040				-760.86	-246	-1840	-1200	-1560				-124	-218	53.5	361	260	201			13.3	427	-352	-62.6	-130	-262
14	535.814	1250	336	897	2030				-796.189	-244	-1960	-1200	-1620				-125	-212	59.4	370	266	201			-3.52	486	-353	-49.6	-128	-252
14.5	626.313	1250	321	1010	2040				-810.053	-239	-1780	-1200	-1660				-127	-224	50.2	385	268	201			-16.9	487	-344	65	-130	-215
15	656.972	1250	333	1020	2100				-826.923	-222	-1870	-1210	-1710				-54	-219	40.4	385	236	201			24	485	-332	87.9	-101	-216
15.5	734.757	1320	335	1060	2180				-836.199	-210	-2010	-1200	-1740				-57.1	-200	13.5	367	239	201			24.6	466	-376	89	-100	-213
16	762.653	1330	342	1100	2320				-863.237	-188	-2130	-1200	-1760				-67.6	-190	10.9	377	254	201			18.9	462	-402	88.7	-93.1	-186
16.5	767.789	1330	342	1170	2340				-883.2	-196	-2160	-1200	-1790				-71.5	-172	-22.9	378	295	201			2.44	476	-404	88.3	-113	-209
17	811.957	1330	334	1230	2360				-909.259	-202	-2230	-1200	-1830				-136	-174	-33.1	374	341	201			-49.9	475	-395	89.4	-77.5	-275
17.5	823.776	1370	332	1360	2360				-911.832	-204	-2230	-1200	-1870				-181	-172	-89.3	372	342	201			-120	477	-394	85.5	-77.4	-298
18	822.545	1490	332	1400	2400				-911.186	-205	-2220	-1200	-1910				-189	-174	-115	375	381	201			-135	493	-390	88.2	-69.2	-317
18.5	822.651	1530	308	1450	2400				-915.915	-218	-2250	-1200	-1950				-210	-180	-111	375	407	201			-139	501	-412	87.9	-72.3	-387
19	813.808	1550	390	1510	2510				-928.126	-223	-2410	-1200	-1970				-231	-186	-105	374	466	201			-165	512	-422	88.4	-78.1	-371
19.5	812.648	1550	229	1550	2630				-894.144	-223	-2410	-1200	-1980				-223	-188	-189	413	542	201			-187	509	-451	107	-133	-391
20	797.476	1610	231	1550	2770				-913.181	-223	-2410	-1200	-2020				-223	-188	-189	413	542	201			-187	509	-451	107	-133	-391

## Sheet: Figure_4L
Difference	ChR2		Fluorophore
	Cis	Trans	Cis	Trans
A1	539.429	1710.66	-367	-36
A2	-140	1833	-170.7	-697
A3	710	2641	-470	262
A4	1217	2750	-217.3	306
A5	1259	4790	89	675
A6			633	592
