# Supplementary material for: Wireless multi-lateral optofluidic microsystems for real-time programmable optogenetics and photopharmacology
Source: Nat Commun. 2022 Sep 22;13:5571. doi: 10.1038/s41467-022-32947-0 (PMC9500026; doi:10.1038/s41467-022-32947-0)
Supplement: Supplementary file 7 — Source Data [file 41467_2022_32947_MOESM7_ESM.zip › 41467_2022_32947_MOESM7_ESM_revised/Data/Source_Data_Figure_5.xlsx]

## Sheet: Figure_5C
Normalized concentration		Glutamate				Rubi-Glutamate
Time (min)
0		0.0874485	0.040069	0.0641459		0.76093	0.43699	0.449833
1		0.234392	0.128537	0.145853		0.473913	0.383062	0.37328
5		0.299156	0.286804	0.310561		0.305113	0.316673	0.298579
10		0.32822	0.450461	0.434697		0.305911	0.264307	0.241743
30		0.410402	0.725765	0.717763		0.0178011	0.067341	0.0878988

## Sheet: Figure_5E
Time(s)	Rubi_On								Rubi_Off								PBS_On								PBS_Off
	A1	A2	A3	A4	A5				A1	A2	A3	A4	A5	A6			A1	A2	A3	A4	A5	A6	A7		A1	A2	A3	A4	A5	A6	A7
0.5	-0.576	20	1.29	-2.87	40.1				0.529	-0.847	-26.1	22.3	0.807	-14.3			13.9	-40	85.3	-1.28	56.8	-44.7	1.1		-1.9	-11	-46.4	-74.6	4.57	34.1	-1.08
1	-0.613	20.3	1.16	-54.7	44.1				0.635	-0.882	-41	22	-23.5	-10.3			15.9	-69.6	123	15.8	78.3	-121	8.21		3.98	-10.1	-86.9	-113	12.4	76.9	-24.5
1.5	-0.742	19.9	1.11	-62	65.3				0.449	-0.708	-47.7	24.3	-38.8	10.9			7.8	-51	124	2.69	109	-144	58.5		-2.06	-10.6	-116	-86.9	32.1	100	-34.9
2	18.1	20.1	1.06	-61.7	56.5				-13.4	-16.4	-60.6	21.7	-38.5	43.7			7.67	-108	124	1.52	143	-149	84.2		25.3	37	-143	-153	70.4	120	-53.8
2.5	28.6	19.8	0.79	-90.9	60.7				-20.5	-7.72	-83.4	24.1	-31.1	109			1.53	-112	124	13.2	128	-150	102		58.9	55	-181	-204	108	134	-91.4
3	30.7	20	0.418	-140	53				-27.3	-6.37	-85.2	21.7	-2.5	150			-54	-111	126	12.5	132	-150	85.9		9.6	56.8	-209	-244	140	192	-93.3
3.5	31.1	20	0.404	-134	55				-28.2	-6.3	-128	21.6	2.92	162			-78	-81.4	147	12.4	176	-181	66.5		-22.1	39.6	-219	-296	149	190	-148
4	31.9	19.8	0.527	-168	64.4				-27.5	-6.05	-130	24.6	3.12	203			-110	18	149	12.4	223	-198	128		-14.5	15.8	-248	-327	150	185	-95
4.5	50.4	19.9	0.418	-197	59				-44.4	-6.08	-141	24.2	2.95	204			-113	105	149	6.92	249	-195	134		-25.9	26.2	-252	-348	188	209	-97.8
5	40.3	19.6	0.434	-197	68.1				-100	-6.1	-154	23.8	2.94	222			-113	98.9	153	5.59	245	-195	131		-25.2	43.9	-198	-345	202	235	-104
5.5	30.3	19.9	0.563	-197	59.7				-95.8	-5.87	-156	24.1	3.14	240			-133	101	148	-3.04	230	-166	135		31.4	52.8	-215	-338	226	234	-61.7
6	40.3	19.8	0.478	-207	63.9				-92.1	-6.07	-157	23.7	3.02	240			-134	116	148	35.1	204	-154	135		107	22	-196	-353	249	233	-14.3
6.5	22.6	19.6	-0.944	-204	29.6				-88.8	-6.16	-153	23.5	-41.4	292			-140	116	149	83.8	200	-148	125		137	11.8	-190	-376	387	225	-15.3
7	20.9	19.5	-0.334	-205	-11.1				-95.7	-5.91	-129	23.5	-112	306			-135	104	151	89	239	-148	130		146	2.99	-208	-392	418	230	1.22
7.5	21.3	19.5	1.91	-239	-0.695				-102	-5.63	-104	24.1	-124	318			-110	138	153	104	260	-136	139		158	6.55	-208	-390	473	236	7.09
8	29.1	19.7	2.1	-259	-56.9				-104	-5.79	-131	24.7	-102	315			-92.9	189	152	93.4	268	-137	160		169	9.05	-203	-397	475	259	8.21
8.5	29.2	19.7	2.04	-275	-22.8				-104	-5.89	-134	24.9	-47.1	288			-92.3	204	175	78.8	247	-173	184		173	13.4	-208	-405	480	275	3.32
9	29.3	19.7	1.99	-280	-21				-103	-5.91	-152	23	-32.1	276			-109	221	195	79.2	245	-220	186		165	9.27	-180	-450	532	308	-4.84
9.5	29.4	19.6	1.9	-304	0.55				-103	-12.3	-155	23.3	-24.7	328			-109	212	194	79.9	229	-231	186		221	14	-124	-486	548	315	15.1
10	29.5	19.2	1.84	-304	-70.1				-104	-4.96	-141	23	-19.7	360			-109	194	183	76.2	232	-203	179		292	-1.5	-122	-535	529	320	25.1
10.5	29.7	19.3	2.04	-307	-136				-88.6	-6.01	-147	23.7	-32.5	370			-110	177	184	75.6	232	-189	173		298	-27.7	-83.2	-552	466	343	39.7
11	29.9	30.4	2.01	-347	-131				-66.4	-7.63	-151	23.6	-33.1	390			-189	169	184	101	261	-165	177		300	-24.9	-78.3	-565	469	380	60.1
11.5	30.1	31.3	1.94	-357	-125				-63	-10.5	-158	22.7	-32.8	414			-232	167	174	131	123	-153	197		279	-31.4	-87.8	-569	490	381	89.8
12	30.2	32.3	1.97	-357	-125				-63	-9.87	-146	23.7	-33.9	433			-239	162	178	137	74	-117	233		282	-93.5	-50.2	-581	491	382	85.6
12.5	21.9	32.1	2.02	-357	-207				-62.5	-9.28	-139	23.9	-28.2	432			-259	165	187	155	62.8	-43.8	237		330	-121	-24.5	-601	485	387	127
13	-13.5	41.6	2.04	-357	-172				-63	-9.42	-150	23.8	-35.5	465			-298	177	191	155	11.2	-44.2	236		348	-127	-22.7	-546	475	424	186
13.5	-7.02	42	1.95	-394	-188				-62.8	-9.45	-174	23.6	-35.3	515			-301	171	180	157	-7.38	-48.8	234		357	-126	4.23	-489	400	431	216
14	17.3	35	2.02	-394	-274				-63.1	-9.17	-162	23.1	-24.8	554			-301	172	173	166	0.682	-13	261		385	-145	34.2	-488	344	433	215
14.5	5.56	-120	1.96	-411	-297				-62.4	-9.05	-158	22.7	-18	539			-298	98.8	173	180	24.9	11.6	259		400	-128	54.9	-488	317	470	199
15	-5.33	-133	1.91	-421	-299				-62.4	-8.99	-145	27.7	-17.4	540			-298	86.1	174	271	37.1	70.3	212		398	-106	56.3	-493	339	538	167
15.5	19.1	-144	1.83	-421	-306				-62.1	-9.34	-162	30.2	-32.9	540			-300	92.9	183	375	35.7	96.2	209		420	-107	54.6	-494	371	536	243
16	12.9	-145	2.14	-421	-301				-61.9	-9.12	-173	28.8	-31.5	554			-307	131	185	385	56.3	79.9	207		448	-168	57	-486	391	552	271
16.5	7.16	-145	1.88	-421	-301				-70.8	-9.06	-200	29.3	-31.8	592			-312	156	185	400	108	125	193		413	-176	83.1	-484	419	556	308
17	7.61	-145	1.99	-421	-301				-86.4	-9.51	-257	28.8	-31.7	556			-273	173	185	388	203	179	177		381	-175	87.2	-486	343	578	326
17.5	7.5	-144	1.89	-421	-303				-128	-9.28	-253	28.8	-31.5	532			-256	184	198	393	262	179	129		379	-177	50.1	-486	320	590	345
18	7.51	-128	1.83	-425	-375				-138	-9.2	-250	28.8	-31.5	524			-276	189	186	394	279	239	108		395	-176	22.2	-483	321	531	354
18.5	7.87	-190	1.06	-402	-427				-142	-9.31	-254	28.5	-31.7	539			-281	193	177	394	283	271	81.6		409	-185	-15.2	-483	343	504	371
19	7.86	-195	8.84	-402	-461				-154	-9.25	-262	28.8	-17.1	587			-330	194	187	393	253	288	29.7		416	-213	-28.5	-487	353	533	363
19.5	7.77	-291	21.8	-402	-464				-174	-9.1	-263	28.9	-10.8	615			-337	230	184	391	247	269	15		412	-205	-28.6	-486	358	607	363
20	7.95	-319	21.9	-403	-486				-211	-9.03	-264	28	-17.7	645			-337	276	178	392	254	285	-15		423	-179	-43.8	-489	371	676	398
20.5	7.98	-317	3.62	-413	-554				-255	-9.16	-264	28	-17.9	700			-342	335	177	399	269	287	-78.6		424	-170	-44.6	-492	300	701	437
21	8.08	-425	5.7	-470	-555				-281	-9.03	-265	29	-18	716			-334	337	180	419	303	296	-55.4		494	-160	-28.8	-501	224	765	470
21.5	7.89	-446	-7.33	-489	-556				-310	-9.06	-277	28.7	-17.8	721			-345	348	180	425	328	319	-39.7		537	-102	5.76	-510	221	797	482
22	-39.2	-452	-7.22	-545	-557				-329	-9.08	-290	28.4	-18.1	735			-363	401	180	426	359	297	-49.8		546	-69.4	35.6	-551	220	819	423
22.5	-97.8	-453	2.11	-659	-579				-326	-8.92	-367	29.2	-18.1	739			-353	402	180	426	382	283	-45.5		535	-6.23	38.1	-553	225	823	390
23	-110	-454	1.14	-702	-578				-336	-8.98	-385	28.4	-18	774			-342	429	164	438	370	283	-62.7		534	8.41	9.23	-486	204	823	377
23.5	-134	-571	4.5	-727	-579				-330	-9.18	-387	30	-18.3	802			-332	433	166	440	369	269	-96.9		525	52.8	-32.2	-484	212	843	377
24	-138	-650	2.75	-728	-574				-317	-8.83	-389	33.3	-18.3	802			-340	472	166	441	369	281	-134		515	48.2	-39.6	-486	138	894	341
24.5	-144	-652	2.61	-728	-572				-328	-8.81	-398	33.1	-18.2	837			-355	495	185	440	387	344	-155		516	52.9	-48.7	-484	77.2	921	335
25	-149	-757	2.39	-728	-658				-301	-8.93	-380	33.3	-13.4	856			-350	553	204	439	431	397	-190		546	67.6	-61.2	-483	41.6	938	281
25.5	-187	-803	2.47	-781	-675				-316	-9.2	-381	33.3	-7.08	833			-350	549	205	427	451	403	-223		554	43.7	-91.8	-477	-40.2	943	278
26	-197	-805	2.73	-847	-686				-320	-9.14	-384	33.1	-24.6	821			-370	535	217	394	419	411	-238		550	36.5	-145	-479	-89.6	955	274
26.5	-217	-923	2.89	-885	-686				-316	-8.81	-416	33.5	-27.3	790			-386	525	212	374	410	367	-238		552	79.7	-169	-465	-38.9	960	330
27	-246	-979	2.78	-896	-679				-314	-8.84	-456	33.6	-27.7	857			-437	530	213	393	421	364	-251		553	160	-206	-421	-47.1	984	320
27.5	-284	-1060	2.84	-937	-681				-323	-8.92	-457	33.8	-27.8	907			-463	513	210	419	425	377	-216		552	193	-247	-417	-60.1	1010	333
28	-291	-1100	2.78	-940	-681				-355	-24.6	-467	33.7	-27.8	866			-498	512	209	440	431	386	-221		558	217	-274	-400	-13.6	1050	345
28.5	-293	-1160	2.79	-993	-710				-396	-46.3	-546	33.7	-28.1	833			-510	500	209	435	420	414	-239		547	211	-273	-380	76.2	1040	348
29	-294	-1200	2.64	-1040	-789				-416	-46.2	-597	33.8	-35.5	831			-514	466	210	436	424	484	-264		573	206	-256	-403	107	1030	347
29.5	-295	-1210	2.49	-1060	-786				-416	-45.9	-636	33.3	-38.6	831			-514	440	212	430	479	497	-267		578	167	-246	-424	111	1030	344
30	-295	-1210	2.23	-1060	-788				-425	-45.7	-648	33.5	-65.6	834			-517	416	218	426	516	517	-274		575	161	-230	-408	102	1030	327
30.5	-295	-1210	2.29	-1140	-854				-427	-24.6	-644	33.2	-27.1	834			-503	398	219	426	563	519	-279		574	166	-250	-409	117	1020	326
31	-311	-1210	2.36	-1160	-978				-429	-18.9	-629	41.8	-32.6	840			-504	394	218	429	577	459	-312		576	159	-221	-418	145	983	315
31.5	-351	-1190	2.37	-1160	-1000				-436	-18.5	-581	23.8	-13.1	842			-503	382	199	423	589	427	-324		576	157	-177	-417	146	977	313
32	-353	-1190	2.28	-1160	-1040				-434	-18.6	-610	17.5	-14.9	838			-510	381	198	416	609	437	-355		574	174	-164	-428	142	982	345
32.5	-350	-1210	2.27	-1160	-1030				-453	-17.7	-610	15.8	-36.2	822			-559	380	199	413	629	438	-358		577	249	-165	-431	143	982	363
33	-377	-1260	2.41	-1190	-1020				-455	-48.2	-576	15.3	-39.3	826			-586	407	199	479	625	473	-367		579	299	-166	-317	141	971	377
33.5	-406	-1300	2.3	-1220	-1030				-460	-78.7	-582	14.8	-41.8	827			-646	408	199	549	645	441	-380		575	375	-152	-228	118	976	383
34	-445	-1330	2.34	-1260	-1030				-476	-143	-598	15.8	-43.8	828			-692	463	199	557	648	404	-382		563	395	-129	-188	116	979	374
34.5	-446	-1350	2.14	-1350	-1030				-479	-133	-578	15	-16.2	828			-684	455	186	536	640	403	-412		564	400	-129	-175	120	931	379
35	-449	-1390	2.04	-1360	-1030				-459	-89	-544	15.3	-26	829			-685	456	189	533	624	356	-408		568	397	-129	-168	119	902	379
35.5	-449	-1390	2.27	-1360	-1040				-468	-89.2	-542	14.8	-39.2	831			-687	491	189	619	619	312	-424		568	394	-131	-174	121	891	415
36	-450	-1430	2.28	-1360	-1050				-460	-88.8	-543	15	-41.1	836			-689	549	189	674	615	264	-449		569	381	-117	-122	120	868	418
36.5	-450	-1460	2.23	-1360	-1120				-450	-64.1	-502	15.2	-40.8	835			-697	595	189	691	625	244	-497		567	389	-120	-87.2	120	838	424
37	-450	-1460	2.2	-1390	-1170				-467	-65.7	-490	15.7	-11.7	838			-689	588	203	754	619	244	-497		567	391	-113	-85.3	109	836	445
37.5	-450	-1460	2.24	-1390	-1170				-483	-66	-476	15.8	-25.8	831			-686	622	200	756	642	244	-500		568	396	-49.9	-88.8	103	836	388
38	-450	-1460	2.09	-1400	-1180				-529	-66.3	-478	15.2	-38.4	831			-692	632	200	755	655	231	-494		566	400	-33.3	-84.4	83.7	837	385
38.5	-474	-1460	2.14	-1420	-1190				-542	-60.7	-500	14.5	-39.8	835			-692	627	202	758	639	202	-526		568	396	-33.1	-79.1	71.9	841	372
39	-486	-1460	2.21	-1430	-1190				-542	-50.2	-500	15.1	-39	835			-693	649	191	758	633	167	-548		568	393	-65	-85.7	-21.3	829	351
39.5	-495	-1540	2.22	-1480	-1190				-556	-50.9	-514	15.4	-32.6	833			-702	700	192	744	630	122	-550		564	394	-64.3	-60.6	-106	786	340
40	-495	-1620	2.2	-1560	-1300				-570	-51.3	-485	15.2	19.5	838			-720	727	192	756	606	106	-529		569	373	-64.1	-67.9	-127	778	303
40.5	-495	-1640	2.09	-1570	-1300				-555	-51.2	-452	15.2	15.6	830			-791	748	192	761	592	95.5	-529		566	368	-57.5	-105	-125	769	281
41	-496	-1670	2.11	-1570	-1300				-557	-83.7	-436	15.1	0.99	830			-808	828	204	757	596	95.8	-535		551	346	-36.4	-132	-170	767	268
41.5	-496	-1690	2.11	-1570	-1300				-487	-101	-445	16.1	-11.5	826			-794	849	204	775	596	103	-534		498	328	-26.9	-135	-183	760	203
42	-496	-1710	2.11	-1560	-1300				-456	-102	-450	14.9	4.33	829			-779	833	202	771	570	144	-535		498	305	-7.2	-97.9	-208	763	181
42.5	-496	-1760	2	-1560	-1310				-423	-109	-430	16	17.5	827			-779	816	203	772	635	149	-534		566	281	4.81	-28	-217	714	156
43	-496	-1760	2.06	-1560	-1300				-413	-109	-424	14.9	30.9	831			-797	828	203	775	653	104	-499		571	276	60.5	30.6	-232	689	143
43.5	-496	-1740	1.99	-1550	-1300				-372	-109	-425	14.6	43.4	832			-833	812	200	775	684	79.4	-485		579	273	143	29.5	-215	670	121
44	-511	-1740	2.12	-1550	-1320				-344	-109	-395	14.4	27	826			-850	853	201	775	693	89.2	-479		579	236	184	31.7	-219	668	123
44.5	-511	-1740	2.05	-1560	-1420				-338	-90.5	-373	14.5	10.2	786			-854	938	201	774	702	113	-484		606	193	189	29.8	-210	676	117
45	-508	-1750	2.05	-1550	-1460				-342	-75.1	-371	15.6	-34.2	765			-854	924	201	774	714	136	-482		618	184	215	94.7	-126	656	156
45.5	-521	-1740	2.18	-1550	-1470				-329	-78.6	-370	14.8	-105	766			-836	923	202	757	713	133	-489		620	123	201	55.1	-114	627	163
46	-519	-1720	2.14	-1560	-1470				-291	-79.3	-370	14.8	-120	768			-823	924	202	759	711	161	-490		610	131	228	17.8	-120	623	163
46.5	-519	-1720	1.96	-1570	-1460				-284	-79.3	-391	14.2	-200	833			-834	962	202	757	720	138	-490		600	156	251	11.3	-113	585	170
47	-549	-1790	1.29	-1590	-1460				-290	-79.5	-392	15	-233	849			-869	998	191	756	758	123	-489		568	153	269	20.2	-102	550	173
47.5	-558	-1790	50.7	-1580	-1460				-248	-80.2	-393	14.9	-280	837			-893	963	192	795	744	118	-463		565	209	290	-12.1	-135	560	156
48	-573	-1900	95.5	-1580	-1460				-233	-80	-392	14.6	-329	838			-898	950	192	824	740	98.5	-463		546	237	267	-9.5	-64.7	562	132
48.5	-534	-1910	162	-1640	-1490				-214	-80.2	-381	14.3	-378	838			-898	893	199	843	750	80.9	-464		541	257	255	-6.52	4.54	644	72.9
49	-551	-1920	184	-1660	-1550				-236	-81.3	-374	14.2	-410	838			-898	875	205	841	728	53.3	-493		504	265	289	-48.4	36.7	663	35.4
49.5	-564	-1990	156	-1660	-1550				-262	-86.6	-360	14.4	-436	825			-898	849	203	838	711	52.6	-495		462	236	315	-101	50.1	676	16.7
50	-569	-2010	165	-1660	-1550				-266	-86.5	-369	15	-439	821			-913	852	202	927	705	53	-490		442	221	343	-83	49.7	692	22.5
50.5	-569	-2100	173	-1680	-1550				-292	-86.6	-397	14.9	-439	868			-913	844	201	1000	714	46.3	-491		453	234	347	-69.9	52.2	682	15.3
51	-569	-2130	173	-1690	-1550				-291	-85.9	-401	14.6	-439	817			-912	853	199	1070	717	17.1	-508		460	240	355	-153	70.5	683	0.0393
51.5	-569	-2180	130	-1690	-1560				-302	-86.5	-406	14.1	-428	756			-904	853	200	1060	719	9	-512		459	246	358	-195	185	733	-19
52	-570	-2220	74.7	-1710	-1560				-342	-86.3	-409	14	-428	749			-957	844	200	1050	750	8	-523		466	256	370	-229	234	799	-21.5
52.5	-611	-2280	75.9	-1740	-1590				-361	-86.6	-431	14.5	-428	749			-967	808	200	1030	777	29.2	-554		493	272	428	-251	268	784	-31.6
53	-643	-2290	65.6	-1790	-1650				-355	-86.4	-432	14.1	-428	750			-965	758	185	1050	821	46.9	-588		534	250	461	-278	301	789	4.07
53.5	-637	-2370	66.9	-1830	-1720				-320	-86.6	-486	14.2	-428	749			-972	707	178	1130	860	73.1	-578		581	177	496	-288	298	821	13.8
54	-629	-2400	92	-1830	-1750				-314	-86.2	-534	14.4	-429	748			-974	659	178	1140	859	98.6	-568		592	106	507	-339	347	827	15.2
54.5	-646	-2420	93.1	-1830	-1750				-316	-86.3	-652	14.3	-429	747			-975	671	178	1140	860	106	-509		572	86.7	523	-351	359	830	7.13
55	-650	-2430	103	-1900	-1760				-332	-85.7	-675	35.5	-428	746			-988	692	193	1140	892	109	-432		551	79.9	512	-365	369	849	-17.7
55.5	-653	-2430	97.9	-1900	-1750				-333	-86.4	-687	39.4	-428	708			-987	692	190	1150	912	83.6	-383		529	39.8	499	-368	402	828	-55.7
56	-653	-2490	105	-1920	-1750				-309	-86.1	-686	32.8	-429	694			-1030	697	188	1160	922	66.4	-340		515	41.2	465	-367	447	784	-30.6
56.5	-653	-2550	150	-1930	-1750				-316	-86.2	-685	30.6	-429	685			-1130	706	186	1160	892	140	-385		585	34.6	520	-364	519	796	-28.5
57	-653	-2570	108	-1990	-1730				-334	-76.7	-686	29.8	-429	684			-1130	708	183	1160	845	34.4	-410		629	35.4	568	-373	562	717	14.6
57.5	-654	-2610	107	-2030	-1730				-358	-73.8	-683	29.7	-429	683			-1130	741	185	1140	844	93	-371		668	17.8	584	-406	549	703	26.4
58	-654	-2620	104	-2030	-1760				-385	-76.2	-684	29.5	-429	684			-1140	750	185	1180	859	129	-345		675	24	564	-431	549	722	7.09
58.5	-653	-2700	75.9	-2030	-1760				-403	-76.2	-684	29.5	-429	683			-1150	806	185	1210	892	101	-293		703	58.3	566	-472	564	728	5.67
59	-695	-2710	60.8	-2030	-1760				-403	-75.9	-684	20.5	-430	683			-1130	864	185	1240	858	122	-276		699	52.5	599	-493	584	715	4.35
59.5	-748	-2710	43.7	-2070	-1750				-403	-75.8	-673	18.5	-440	682			-1130	913	185	1240	793	190	-268		719	49.1	614	-506	613	646	29.2
60	-746	-2730	1.37	-2120	-1710				-404	-76	-673	18.3	-485	682			-1170	939	185	1250	729	206	-225		701	51.6	615	-506	602	620	36.6
60.5	-747	-2750	-8.51	-2130	-1710				-422	-76.4	-673	18.2	-584	673			-1180	925	195	1230	715	254	-218		663	77.6	629	-506	617	552	6.11
61	-773	-2750	3.55	-2130	-1720				-428	-75.9	-697	18.2	-626	659			-1180	928	212	1230	711	265	-217		671	103	654	-505	672	544	-2.16
61.5	-790	-2810	2.78	-2130	-1720				-445	-76.1	-697	18	-676	650			-1180	952	225	1220	713	266	-225		673	132	656	-512	691	521	-1.6
62	-804	-2820	25.4	-2130	-1730				-474	-76.2	-735	18	-692	651			-1220	985	206	1230	685	267	-225		683	134	656	-541	705	495	3.92
62.5	-813	-2880	51.8	-2130	-1730				-490	-75.9	-760	18.7	-702	690			-1300	976	204	1310	691	286	-223		763	181	677	-575	754	470	14.2
63	-822	-2900	52.1	-2160	-1730				-504	-76.4	-761	18.8	-700	709			-1330	974	205	1370	690	324	-228		759	173	689	-564	813	469	9.29
63.5	-824	-2940	34.4	-2210	-1730				-506	-76.2	-785	18.4	-700	718			-1350	958	203	1400	664	340	-224		761	276	670	-569	844	458	9.24
64	-824	-2970	44.7	-2220	-1780				-508	-76.3	-811	18.6	-704	728			-1350	956	197	1420	719	355	-230		762	318	624	-631	816	445	11
64.5	-824	-2970	28.2	-2220	-1810				-507	-87.2	-822	18.3	-703	733			-1360	956	197	1470	772	348	-230		753	341	612	-670	767	446	9.86
65	-825	-3010	79.9	-2220	-1870				-508	-92	-821	18.8	-732	733			-1370	940	197	1490	815	335	-219		731	367	692	-705	751	453	16.1
65.5	-825	-3020	75.8	-2240	-1890				-508	-92.2	-823	8.65	-815	734			-1390	937	190	1480	837	399	-216		719	370	732	-720	748	449	15.8
66	-825	-3030	69.3	-2240	-1910				-508	-92	-867	18.8	-765	733			-1450	937	190	1480	821	400	-214		705	401	726	-717	756	441	13.8
66.5	-825	-3140	86.3	-2310	-1910				-508	-91.9	-973	18.5	-724	731			-1440	969	190	1480	825	350	-199		707	444	723	-717	765	436	10.9
67	-826	-3200	93.2	-2360	-1910				-508	-92.1	-1050	18.4	-811	732			-1420	996	190	1480	837	327	-200		702	455	758	-717	773	438	11.6
67.5	-827	-3200	66.9	-2390	-1930				-508	-92.1	-1050	18.8	-755	732			-1440	954	189	1490	842	325	-206		717	504	767	-717	748	469	11.6
68	-827	-3210	35.7	-2390	-1930				-519	-91.9	-1050	8.34	-793	732			-1380	920	187	1490	871	326	-208		783	526	875	-717	743	448	6.17
68.5	-828	-3210	21.9	-2420	-1940				-521	-92.1	-1040	18.4	-821	732			-1340	864	187	1490	880	327	-210		811	530	894	-724	741	445	-21.9
69	-836	-3210	17.8	-2430	-1920				-522	-92.1	-1050	8.29	-821	732			-1350	831	189	1490	888	321	-202		837	531	893	-730	703	423	-25.8
69.5	-836	-3210	16.6	-2430	-1930				-519	-92	-1050	8.39	-821	733			-1370	832	198	1490	906	325	-202		860	550	904	-732	684	417	-50.1
70	-837	-3210	21.3	-2430	-1930				-520	-92.1	-1070	18.4	-820	731			-1370	844	199	1490	902	327	-224		865	564	887	-733	645	402	-48.8
70.5	-837	-3210	51.3	-2430	-1930				-520	-92	-1080	18.7	-824	731			-1380	811	199	1490	902	327	-223		884	561	910	-709	642	382	-49
71	-837	-3210	35.9	-2430	-1930				-521	-92	-1080	8.61	-840	731			-1320	809	195	1490	904	328	-224		891	558	883	-733	638	403	-74.9
71.5	-837	-3220	16.8	-2430	-1950				-507	-91.9	-1080	8.38	-838	731			-1320	828	195	1480	921	328	-224		910	515	890	-751	636	403	2.73
72	-837	-3220	-37.4	-2430	-2060				-497	-92	-1080	8.44	-852	730			-1340	870	196	1490	928	327	-224		912	501	886	-765	632	393	13.6
72.5	-836	-3220	-89	-2430	-2060				-491	-92	-1080	8.55	-852	730			-1340	884	196	1490	934	323	-221		911	514	886	-782	612	397	20.6
73	-836	-3230	33.2	-2490	-2060				-532	-91.6	-1080	18.5	-852	730			-1380	885	194	1490	938	332	-222		908	456	846	-793	604	394	43.9
73.5	-835	-3230	50.1	-2510	-2070				-536	-91.8	-1080	8.36	-853	730			-1410	890	194	1490	967	323	-231		884	405	849	-792	615	393	71.3
74	-835	-3280	64.6	-2510	-2070				-509	-91.9	-1080	8.41	-853	730			-1400	895	194	1490	997	317	-222		893	384	840	-835	649	390	87.6
74.5	-836	-3290	-27.2	-2510	-2070				-483	-91.8	-1080	8.37	-853	730			-1420	836	195	1490	1020	299	-229		915	384	868	-922	690	389	91.5
75	-835	-3300	-41.7	-2510	-2070				-451	-92.1	-1080	19.2	-853	730			-1420	809	193	1490	1060	300	-244		933	375	872	-942	713	368	93.1
75.5	-836	-3300	-37.3	-2510	-2070				-410	-83.9	-1080	18.6	-853	730			-1410	838	194	1500	1050	300	-247		942	373	911	-953	714	349	1.86
76	-836	-3330	-62	-2510	-2060				-384	-66.8	-1110	18.6	-853	750			-1420	835	194	1490	1050	313	-305		962	358	920	-1000	717	390	-2.96
76.5	-836	-3340	-67.4	-2510	-2050				-346	-66.3	-1130	18.5	-853	746			-1400	796	191	1490	1050	334	-306		964	275	930	-1010	740	393	20.5
77	-836	-3340	-61.5	-2510	-2130				-335	-64.9	-1130	18.5	-852	745			-1410	759	189	1490	1050	347	-290		935	286	890	-1050	742	392	21.1
77.5	-836	-3410	-56.7	-2510	-2150				-335	-64.2	-1130	18.9	-852	745			-1420	778	189	1490	1050	347	-270		902	229	881	-1090	746	395	-12.6
78	-836	-3410	-57.6	-2510	-2180				-332	-63.8	-1130	8.64	-853	745			-1390	709	190	1490	1050	347	-234		920	166	927	-1100	746	401	-23.8
78.5	-836	-3510	-58.7	-2510	-2170				-336	-63.3	-1130	8.58	-861	745			-1370	675	195	1510	1050	312	-235		974	146	1010	-1100	747	402	-24.1
79	-836	-3550	-60.9	-2510	-2180				-350	-61.6	-1140	18.5	-880	746			-1370	675	191	1500	1020	301	-236		987	164	1030	-1110	764	376	-15.4
79.5	-836	-3570	-57.2	-2510	-2180				-351	-78.5	-1140	18.5	-971	745			-1360	663	191	1490	968	288	-238		987	173	1040	-1110	786	359	-22.5
80	-836	-3570	-55.1	-2510	-2250				-332	-77.6	-1140	8.51	-1020	704			-1320	662	191	1490	927	294	-242		986	201	1040	-1110	817	358	-24
80.5	-836	-3560	-52.4	-2510	-2250				-349	-77.3	-1130	8.63	-1100	671			-1390	661	191	1490	886	295	-243		991	158	1040	-1110	790	316	-57.4
81	-835	-3560	-53.3	-2510	-2250				-242	-77.2	-1120	8.12	-1130	620			-1390	661	191	1490	855	294	-243		1030	157	1050	-1090	801	310	-101
81.5	-835	-3560	-53.2	-2510	-2250				-219	-77.2	-1120	31.6	-1130	614			-1390	661	195	1490	856	283	-243		1070	160	1040	-1080	827	346	-109
82	-836	-3560	-56.8	-2500	-2250				-180	-77.2	-1120	32.6	-1130	586			-1390	658	193	1490	819	287	-201		1080	159	1040	-1080	894	380	-108
82.5	-831	-3550	-59.1	-2550	-2250				-164	-77.1	-1100	17.8	-1130	586			-1400	657	194	1490	782	298	-172		1070	160	1040	-1080	892	381	-96.2
83	-851	-3550	-58.4	-2570	-2250				-169	-77.2	-1080	15.2	-1130	513			-1400	669	199	1490	785	303	-133		1040	159	1050	-1080	872	382	-96.2
83.5	-860	-3550	-60.3	-2590	-2250				-160	-77.1	-1080	14.8	-1130	479			-1410	609	205	1490	735	301	-113		1040	161	1050	-1080	883	416	-174
84	-861	-3550	-59.1	-2610	-2260				-160	-77.2	-1090	26.3	-1130	485			-1410	584	205	1500	735	299	-112		1030	161	1060	-1150	927	475	-177
84.5	-861	-3550	-59.5	-2610	-2260				-160	-77.2	-1100	14.6	-1130	499			-1410	586	206	1490	730	303	-111		1000	157	1130	-1170	1020	527	-183
85	-861	-3560	-59.3	-2610	-2260				-158	-77.2	-1100	14.8	-1130	497			-1400	586	206	1490	761	301	-131		993	139	1170	-1190	1060	514	-185
85.5	-861	-3560	-57.5	-2670	-2260				-152	-58.2	-1110	14.8	-1130	498			-1410	561	192	1490	782	298	-138		1010	136	1230	-1190	1060	510	-83.8
86	-861	-3560	-58.8	-2700	-2260				-176	-55.1	-1110	15.6	-1130	480			-1400	534	191	1490	782	307	-138		1010	123	1250	-1190	1040	556	-42.9
86.5	-861	-3560	-63.8	-2700	-2260				-197	-56.8	-1110	14.7	-1130	468			-1410	525	191	1500	788	292	-146		971	127	1250	-1190	1070	605	-45.6
87	-861	-3560	-66.9	-2760	-2260				-236	-56.7	-1110	14.4	-1130	445			-1400	512	191	1540	829	291	-133		969	132	1250	-1180	1090	613	-42.4
87.5	-861	-3560	-67.1	-2850	-2260				-186	-56.6	-1110	26.5	-1130	448			-1430	475	192	1550	853	270	-132		967	132	1250	-1170	1100	606	-39.6
88	-861	-3560	-66.2	-2850	-2260				-130	-56.5	-1110	14.7	-1130	381			-1440	435	192	1550	855	284	-139		935	141	1280	-1150	1130	651	-39.2
88.5	-861	-3560	-65.4	-2850	-2260				-121	-56.5	-1130	14.6	-1130	380			-1450	413	192	1550	859	292	-139		916	157	1310	-1130	1200	663	-18.1
89	-861	-3560	-64.4	-2850	-2260				-117	-56.4	-1130	14.5	-1130	392			-1460	398	192	1550	864	268	-144		919	154	1290	-1140	1250	680	23.2
89.5	-861	-3560	-64.3	-2860	-2260				-110	-56.3	-1150	14.6	-1130	415			-1460	387	195	1550	872	269	-163		922	176	1290	-1090	1290	684	44.9
90	-861	-3560	-65.9	-2840	-2260				-84.2	-56.4	-1210	26	-1130	414			-1460	366	198	1550	858	246	-175		926	131	1290	-1060	1320	686	49.2
90.5	-861	-3560	-62.7	-2860	-2260				-59.4	-56.2	-1210	14.3	-1130	403			-1460	364	196	1540	855	206	-188		916	70.7	1290	-1060	1310	678	64.4
91	-861	-3560	-67.8	-2900	-2270				-51.9	-56.1	-1220	14.5	-1130	368			-1450	373	188	1520	850	260	-216		894	62.2	1300	-1050	1360	679	73
91.5	-860	-3560	-65.3	-2950	-2390				-62.7	-56.1	-1210	14.3	-1130	371			-1420	416	187	1520	820	270	-186		874	66.5	1330	-1060	1400	681	48.3
92	-861	-3560	-74.2	-2960	-2450				-67	-56.1	-1210	14.4	-1130	348			-1430	418	187	1530	778	276	-148		830	69.6	1320	-1060	1430	683	29
92.5	-861	-3550	-70	-2970	-2500				-71.2	-56.3	-1210	25.9	-1130	405			-1430	475	187	1530	797	277	-135		831	76.2	1320	-1060	1500	744	20
93	-860	-3560	-61.6	-2970	-2510				-4.96	-61.4	-1210	25.7	-1130	407			-1430	483	188	1530	792	284	-130		803	86.8	1300	-1070	1540	800	20.6
93.5	-861	-3560	-64.7	-2970	-2510				31.9	-60.8	-1210	25.9	-1130	391			-1430	566	182	1520	797	297	-130		748	82.7	1310	-1100	1530	828	15.8
94	-868	-3560	-66.7	-2970	-2500				52.1	-60.5	-1210	25.8	-1130	398			-1430	569	183	1510	795	230	-131		705	74.4	1340	-1100	1510	856	14.8
94.5	-874	-3560	-67.5	-2970	-2500				87.5	-60.6	-1210	25.9	-1120	396			-1420	555	183	1510	799	296	-112		686	58.2	1310	-1100	1500	863	15.6
95	-873	-3560	-72.9	-2970	-2470				82.9	-60.5	-1210	15.4	-1130	401			-1420	551	197	1500	821	231	-95.3		652	30.8	1340	-1100	1500	860	15.8
95.5	-873	-3560	-66.3	-2970	-2470				102	-60.3	-1210	25.9	-1120	399			-1420	541	192	1500	806	301	-78.5		650	-7.27	1360	-1150	1500	861	14.3
96	-873	-3560	-48.4	-2970	-2470				91.3	-60.5	-1210	14.3	-1120	335			-1430	508	192	1510	756	232	-95		661	-62.6	1360	-1160	1530	866	13.9
96.5	-873	-3560	-29.3	-2960	-2480				93.6	-60.3	-1210	14.9	-1120	397			-1400	479	192	1510	677	317	-134		619	-65.5	1370	-1230	1530	898	17.3
97	-873	-3560	-14.7	-2970	-2480				110	-57.9	-1210	14.4	-1120	397			-1420	402	192	1520	672	310	-148		617	-72.4	1370	-1260	1570	901	16.1
97.5	-873	-3560	14.6	-2970	-2490				116	-57.4	-1210	14.3	-1120	404			-1400	387	192	1510	672	299	-158		618	-168	1360	-1280	1600	900	22.1
98	-873	-3560	14.8	-2970	-2500				102	-57.1	-1210	14.3	-1120	403			-1420	339	178	1510	607	284	-157		613	-225	1360	-1320	1610	865	26.1
98.5	-873	-3560	24.5	-2970	-2500				97	-57.4	-1220	14.5	-1120	405			-1430	338	179	1530	601	306	-181		612	-211	1390	-1300	1610	830	37.9
99	-873	-3560	39.3	-2970	-2500				78.7	-56.8	-1220	14.6	-1120	397			-1450	305	193	1520	596	345	-200		583	-209	1440	-1300	1600	839	32.5
99.5	-873	-3560	39.2	-2970	-2490				86.3	-57.3	-1220	14.5	-1120	407			-1460	283	188	1510	590	324	-196		547	-209	1460	-1290	1600	903	5.81
100	-873	-3560	39.2	-2970	-2490				79.2	-57.1	-1210	14.3	-1120	404			-1460	311	184	1500	592	289	-203		517	-254	1460	-1300	1620	916	-10.1
100.5	-873	-3560	99.4	-2970	-2500				120	-57	-1210	14.4	-1120	404			-1450	321	184	1510	594	239	-226		506	-296	1490	-1350	1630	957	0.501
101	-873	-3560	126	-2970	-2500				205	-56.1	-1210	14.1	-1120	402			-1460	246	193	1510	612	177	-264		561	-329	1510	-1430	1630	992	49.5
101.5	-873	-3560	151	-2970	-2500				208	-56.6	-1210	14.1	-1120	403			-1480	233	187	1510	598	129	-296		512	-366	1510	-1460	1650	988	54.6
102	-873	-3550	176	-2970	-2500				197	-56	-1210	14.1	-1120	466			-1450	245	186	1520	615	112	-292		478	-344	1530	-1460	1700	998	40.9
102.5	-872	-3550	191	-2990	-2500				195	-56	-1210	14.3	-1120	529			-1450	245	186	1510	641	114	-308		465	-380	1540	-1460	1720	1040	15.2
103	-872	-3550	104	-3080	-2500				207	-55.2	-1200	14.3	-1120	428			-1440	191	189	1520	630	114	-347		472	-387	1530	-1450	1760	1050	-24
103.5	-872	-3550	99.4	-3110	-2500				214	-56.1	-1200	14.2	-1140	344			-1450	151	190	1520	628	95.8	-338		500	-410	1530	-1470	1790	1040	-38.9
104	-872	-3550	107	-3150	-2500				215	-56.1	-1190	14.1	-1140	420			-1440	129	190	1520	632	98.6	-315		499	-393	1510	-1470	1790	1050	-42.3
104.5	-873	-3550	104	-3170	-2500				203	-56	-1190	14.4	-1140	411			-1440	144	190	1540	605	165	-315		497	-357	1510	-1470	1790	1060	-31.1
105	-872	-3550	101	-3170	-2500				191	-55.8	-1190	14.4	-1140	423			-1460	134	190	1530	601	75.9	-318		506	-324	1510	-1490	1790	1100	-12.7
105.5	-872	-3550	103	-3170	-2500				255	-55.6	-1190	14.7	-1140	413			-1480	137	192	1520	573	123	-321		563	-328	1510	-1530	1790	1120	-45.8
106	-872	-3550	-7.54	-3190	-2500				301	-55.4	-1190	14.3	-1140	422			-1490	112	188	1520	481	135	-321		568	-331	1530	-1570	1820	1160	-91.9
106.5	-873	-3560	-10.9	-3200	-2500				303	-55.4	-1200	15	-1140	413			-1460	87.1	188	1540	449	121	-324		553	-338	1560	-1590	1850	1210	-109
107	-873	-3560	-11.5	-3220	-2500				293	-55.3	-1190	14.6	-1140	408			-1430	124	189	1540	450	121	-326		575	-340	1560	-1600	1850	1250	-128
107.5	-873	-3560	-11.2	-3220	-2500				309	-55.1	-1190	14.7	-1140	378			-1430	166	196	1530	453	117	-328		592	-338	1560	-1600	1840	1250	-89.5
108	-873	-3560	-11.7	-3220	-2510				320	-55.2	-1210	14.2	-1140	487			-1420	160	196	1540	457	101	-244		601	-339	1550	-1600	1830	1250	-54.6
108.5	-873	-3560	-12.6	-3220	-2510				312	-55.1	-1150	14.3	-1140	526			-1410	157	195	1530	460	100	-268		635	-347	1540	-1600	1830	1240	-122
109	-873	-3560	-17.5	-3220	-2510				313	-54.9	-1030	14.6	-1140	579			-1380	178	194	1530	477	119	-266		658	-347	1540	-1600	1830	1280	-133
109.5	-872	-3560	-6.89	-3220	-2510				301	-55	-1020	14.4	-1140	658			-1370	176	194	1530	478	143	-266		650	-347	1540	-1590	1810	1290	-152
110	-873	-3560	-6.12	-3220	-2510				312	-54.9	-1020	15.1	-1140	675			-1380	169	195	1530	471	162	-274		701	-402	1530	-1590	1790	1320	-171
110.5	-873	-3560	-7.19	-3220	-2510				309	-62.2	-1020	14.2	-1150	666			-1360	170	190	1530	452	127	-274		745	-398	1530	-1590	1800	1330	-199
111	-872	-3560	7.62	-3220	-2510				322	-58.9	-1020	15.1	-1130	653			-1340	205	190	1530	470	85	-272		762	-396	1530	-1590	1790	1330	-227
111.5	-872	-3560	8.45	-3220	-2510				366	-48	-1020	14.2	-1130	665			-1300	266	191	1530	483	86.2	-280		795	-399	1530	-1560	1840	1320	-240
112	-872	-3560	8.06	-3220	-2510				383	-47.5	-1020	14.2	-1130	677			-1270	292	191	1530	490	73.2	-244		799	-405	1530	-1530	1850	1320	-234
112.5	-873	-3560	7.01	-3220	-2510				370	-47.3	-1020	14.4	-1130	677			-1250	320	191	1530	496	79.7	-237		785	-374	1530	-1530	1860	1370	-267
113	-873	-3560	6.52	-3220	-2520				371	-47.2	-1020	14.2	-1130	676			-1240	328	192	1520	494	75	-238		798	-366	1560	-1600	1990	1370	-354
113.5	-873	-3560	-14.5	-3220	-2520				371	-46.9	-1020	14.6	-1130	676			-1240	299	191	1530	484	49.6	-256		800	-335	1540	-1610	2040	1380	-377
114	-872	-3560	-16.3	-3220	-2510				371	-46.8	-1020	15	-1130	676			-1240	280	191	1530	489	-5.59	-254		792	-297	1580	-1610	2070	1350	-385
114.5	-872	-3550	-8.12	-3220	-2510				371	-46.6	-1020	14.2	-1130	676			-1240	273	188	1540	493	-31.8	-254		792	-227	1570	-1610	2050	1350	-394
115	-872	-3550	-0.18	-3220	-2510				370	-46.6	-1020	14.5	-1120	676			-1240	274	177	1530	492	-25.5	-254		834	-194	1560	-1610	2040	1350	-400
115.5	-872	-3560	-4.21	-3220	-2520				377	-46.5	-1020	14.2	-1120	676			-1220	292	176	1540	491	-24.4	-264		877	-169	1540	-1690	2040	1370	-418
116	-872	-3560	1.07	-3220	-2600				375	-46.5	-1030	14.3	-1120	676			-1200	267	177	1550	495	-24.5	-267		904	-146	1550	-1720	2060	1370	-454
116.5	-872	-3560	14.3	-3220	-2620				369	-46.5	-1040	14.1	-1120	676			-1200	233	177	1560	501	-19.2	-266		922	-131	1560	-1800	2060	1370	-478
117	-872	-3560	14.9	-3220	-2620				354	-46.5	-1040	25.3	-1120	676			-1190	124	189	1540	514	-29	-282		924	-133	1560	-1820	2060	1340	-487
117.5	-872	-3560	15.2	-3320	-2620				383	-46.3	-1040	14.7	-1120	679			-1180	108	193	1530	518	-55.5	-275		963	-143	1600	-1830	2080	1340	-494
118	-872	-3560	15.4	-3360	-2620				382	-46.3	-1040	14.1	-1130	678			-1180	82.7	193	1540	514	-70.1	-273		971	-152	1620	-1820	2110	1350	-531
118.5	-858	-3560	22.3	-3370	-2620				404	-46.3	-1040	14.3	-1130	675			-1180	72.8	186	1570	519	-74	-275		993	-150	1640	-1830	2060	1340	-548
119	-864	-3560	23.1	-3370	-2620				404	-46.2	-1040	14.1	-1130	674			-1180	69.4	187	1560	509	-88.8	-276		1000	-147	1640	-1850	2050	1290	-563
119.5	-864	-3560	24.5	-3370	-2620				403	-46.2	-1040	14.1	-1130	674			-1180	74.2	188	1570	512	-129	-288		994	-169	1620	-1830	2050	1300	-588
120	-864	-3560	19.9	-3370	-2620				403	-46.1	-1040	14.3	-1130	674			-1190	77.7	189	1530	496	-122	-295		1000	-194	1640	-1820	2070	1280	-600
120.5	-864	-3560	0.187	-3370	-2620				403	-46.2	-1060	14.2	-1130	674			-1200	81.9	189	1510	519	-136	-304		997	-212	1700	-1830	2120	1250	-597
121	-864	-3560	-0.42	-3370	-2720				403	-46.2	-1060	14.4	-1120	674			-1200	81.8	189	1490	523	-129	-267		990	-146	1700	-1890	2180	1240	-601
121.5	-864	-3560	-0.7	-3370	-2760				407	-46.2	-1070	15	-1120	672			-1200	79.9	190	1430	523	-139	-232		1000	-93.3	1670	-1910	2220	1230	-663
122	-864	-3560	-0.731	-3370	-2780				402	-46.1	-1070	14.2	-1120	672			-1190	81	188	1430	522	-139	-233		1010	-94	1680	-1900	2250	1230	-719
122.5	-863	-3560	-1.02	-3370	-2780				415	-46.1	-1070	14.1	-1120	673			-1170	0.39	186	1380	565	-108	-231		1040	-63.8	1700	-1890	2310	1230	-740
123	-864	-3560	-12.2	-3370	-2780				427	-46	-1070	25.5	-1120	673			-1160	-104	187	1390	646	-90.1	-225		1060	-55.1	1670	-1880	2330	1240	-792
123.5	-863	-3560	-11.9	-3370	-2780				406	-45.9	-1070	14	-1120	673			-1160	-132	187	1430	663	-93.5	-236		1080	-28.2	1660	-1930	2360	1230	-802
124	-864	-3550	-12.7	-3370	-2790				429	-45.9	-1070	25.5	-1130	673			-1140	-149	188	1420	690	-68.8	-255		1100	27.9	1710	-1970	2350	1200	-813
124.5	-863	-3550	-12.8	-3370	-2790				446	-45.9	-1070	25.4	-1130	673			-1120	-121	194	1420	700	-47.8	-252		1090	104	1760	-2010	2400	1220	-906
125	-863	-3550	-12.4	-3360	-2780				467	-46.1	-1070	14.2	-1130	673			-1120	-108	187	1430	697	-37.3	-252		1110	123	1770	-2050	2410	1250	-908
125.5	-864	-3550	-1.91	-3440	-2790				470	-46	-1070	14.4	-1130	672			-1120	-110	186	1350	673	-23	-250		1100	80.9	1770	-2040	2420	1290	-936
126	-864	-3550	-2.35	-3520	-2790				484	-46	-1070	14.1	-1130	675			-1120	-110	186	1310	704	33.8	-249		1080	46.7	1760	-2080	2390	1240	-998
126.5	-863	-3550	-2.6	-3530	-2790				501	-45.9	-1070	14	-1120	670			-1120	-116	187	1260	748	57.9	-249		1060	35.6	1760	-2080	2360	1200	-1020
127	-863	-3550	-2.55	-3530	-2790				525	-46	-1070	14.2	-1120	671			-1120	-132	186	1250	787	63.9	-245		1080	12.4	1760	-2090	2300	1200	-1050
127.5	-863	-3550	-2.72	-3530	-2790				523	-45.9	-1070	19.8	-1120	669			-1120	-144	186	1250	807	75.5	-242		1150	39.4	1760	-2080	2320	1200	-1070
128	-863	-3550	-2.47	-3540	-2780				521	-45.8	-1120	10.1	-1120	669			-1140	-141	188	1250	804	75.4	-241		1220	53.6	1760	-2050	2330	1230	-1060
128.5	-863	-3550	25.6	-3530	-2780				525	-45.8	-1160	21.1	-1120	669			-1210	-148	184	1220	784	75.6	-254		1230	50	1750	-2050	2370	1190	-1070
129	-863	-3550	23.5	-3530	-2780				530	-45.7	-1190	16.3	-1120	666			-1260	-107	181	1230	773	75.5	-264		1240	31.4	1760	-2040	2430	1140	-1090
129.5	-863	-3550	23	-3530	-2790				537	-66.7	-1190	15.5	-1120	670			-1280	-93.6	181	1240	780	83.3	-268		1260	24.6	1840	-2010	2430	1080	-1100
130	-863	-3550	22.9	-3530	-2790				530	-52.2	-1190	15.1	-1120	670			-1310	-94.1	182	1250	799	111	-269		1240	-2.43	1870	-2030	2430	1090	-1110
130.5	-863	-3550	23.2	-3530	-2790				536	-70.2	-1190	15.4	-1120	670			-1310	-106	182	1250	801	130	-271		1240	-6.25	1890	-2040	2410	1090	-1130
131	-863	-3550	23	-3530	-2790				540	-62.3	-1190	15.3	-1120	665			-1310	-127	182	1240	802	133	-282		1240	-21.4	1940	-2040	2410	1110	-1150
131.5	-863	-3550	23.2	-3530	-2790				532	-61.8	-1190	15.1	-1120	665			-1310	-128	182	1210	805	160	-311		1250	-73.3	1960	-2040	2400	1110	-1140
132	-863	-3550	23.3	-3530	-2790				523	-61.9	-1190	14.5	-1120	665			-1310	-127	182	1200	838	174	-322		1280	-83.6	1970	-2040	2410	1060	-1180
132.5	-862	-3550	22.3	-3530	-2790				529	-61.5	-1190	15.5	-1120	665			-1310	-135	187	1190	830	176	-333		1280	-65.6	1970	-2030	2360	1010	-1220
133	-862	-3550	0.975	-3530	-2790				530	-61.4	-1190	15.2	-1120	666			-1300	-135	187	1190	782	172	-353		1280	-60.7	1970	-2010	2380	1010	-1260
133.5	-862	-3550	-4.67	-3530	-2790				528	-61.5	-1190	15.2	-1120	670			-1300	-156	187	1190	761	199	-362		1260	-59.2	1970	-1950	2420	1030	-1300
134	-862	-3550	-4.67	-3530	-2790				566	-61.4	-1190	15.2	-1120	670			-1350	-148	187	1190	727	211	-411		1230	-58.2	1970	-1910	2510	1030	-1330
134.5	-862	-3550	-4.55	-3530	-2790				589	-61.4	-1180	15.2	-1120	670			-1370	-126	187	1200	713	211	-436		1220	-68.8	1990	-1910	2550	1020	-1370
135	-862	-3550	-4.52	-3530	-2790				588	-61.6	-1180	14.7	-1120	665			-1380	-92.8	188	1180	714	221	-451		1160	-59.3	2010	-1910	2570	1020	-1380
135.5	-861	-3550	-4.6	-3530	-2790				591	-61.5	-1180	14.7	-1120	665			-1410	-89	187	1180	707	213	-433		1150	-122	2040	-1910	2550	1080	-1400
136	-861	-3550	-4.63	-3530	-2790				589	-61.5	-1180	15.3	-1120	665			-1420	-35.3	180	1180	694	194	-438		1110	-150	2040	-1860	2530	1090	-1410
136.5	-861	-3550	-4.71	-3530	-2790				583	-61.4	-1180	15.4	-1120	665			-1430	-62.1	180	1180	657	173	-447		1090	-177	2040	-1840	2510	1110	-1410
137	-861	-3550	-0.95	-3530	-2780				591	-61.4	-1170	15.3	-1130	665			-1440	-72.4	181	1180	644	162	-457		1020	-137	2030	-1840	2500	1130	-1390
137.5	-861	-3550	-4.62	-3530	-2790				592	-72.6	-1180	14.5	-1120	665			-1470	-76	186	1200	646	204	-469		1020	-158	2070	-1840	2500	1160	-1380
138	-851	-3550	63.8	-3530	-2790				597	-72.2	-1180	15.5	-1120	665			-1520	-84.5	190	1160	648	209	-481		1020	-199	2070	-1840	2500	1170	-1380
138.5	-864	-3550	77.9	-3530	-2780				595	-67.8	-1180	15.4	-1120	665			-1520	-97.6	191	1160	644	209	-495		992	-246	2060	-1840	2500	1210	-1370
139	-867	-3550	2.01	-3530	-2790				597	-67.5	-1170	15.4	-1120	673			-1560	-173	191	1160	668	244	-496		963	-295	2050	-1820	2560	1230	-1410
139.5	-867	-3550	-5.75	-3530	-2780				584	-67.2	-1180	15.2	-1120	687			-1560	-203	191	1160	676	295	-511		917	-300	2040	-1810	2570	1240	-1450
140	-867	-3550	2.91	-3540	-2780				590	-66.6	-1200	14.2	-1120	687			-1510	-203	187	1170	672	311	-523		911	-321	2030	-1760	2570	1240	-1470
140.5	-867	-3550	0.599	-3580	-2790				583	-66.3	-1200	15.3	-1120	695			-1510	-220	187	1190	642	311	-533		887	-334	2030	-1740	2590	1240	-1480
141	-867	-3550	-8.48	-3630	-2780				595	-66	-1200	15.2	-1120	731			-1500	-227	186	1200	614	304	-498		859	-314	2030	-1720	2620	1250	-1500
141.5	-867	-3550	11.2	-3630	-2790				580	-66.1	-1200	14	-1120	731			-1480	-235	186	1190	612	309	-491		859	-334	2030	-1680	2610	1300	-1500
142	-867	-3550	26.7	-3650	-2790				587	-66.5	-1200	15.2	-1120	728			-1480	-240	184	1180	587	357	-497		858	-395	2030	-1670	2610	1320	-1490
142.5	-867	-3550	26.5	-3650	-2780				585	-66.3	-1200	14.5	-1120	728			-1460	-241	187	1180	586	413	-497		858	-422	2030	-1670	2610	1360	-1440
143	-867	-3550	24.5	-3650	-2790				592	-66.1	-1200	15.5	-1120	728			-1470	-244	188	1180	587	413	-506		841	-416	2030	-1690	2610	1390	-1440
143.5	-867	-3550	23.4	-3650	-2790				598	-66.1	-1200	12.6	-1120	729			-1470	-243	194	1180	575	425	-509		814	-321	2020	-1690	2610	1410	-1440
144	-867	-3550	23.4	-3680	-2780				590	-66.3	-1200	13.2	-1120	744			-1470	-242	186	1180	568	438	-509		812	-234	2010	-1690	2670	1420	-1430
144.5	-866	-3550	14.3	-3690	-2780				590	-66	-1200	13.7	-1120	752			-1470	-222	185	1180	583	441	-510		812	-223	2010	-1660	2680	1420	-1430
145	-866	-3540	5.1	-3730	-2780				586	-66.3	-1200	13.4	-1120	729			-1480	-250	198	1180	603	441	-511		798	-216	2030	-1660	2710	1420	-1430
145.5	-866	-3540	5.27	-3740	-2780				552	-66	-1200	13.3	-1120	704			-1480	-253	215	1180	612	441	-511		774	-189	2030	-1660	2740	1420	-1430
146	-866	-3540	62.3	-3740	-2780				546	-66.1	-1200	13.4	-1130	631			-1480	-241	212	1180	606	442	-518		762	-150	2050	-1680	2760	1440	-1440
146.5	-866	-3540	106	-3740	-2780				537	-65.9	-1200	13.5	-1130	614			-1480	-281	223	1180	590	442	-540		762	-134	2040	-1670	2800	1440	-1420
147	-866	-3540	109	-3740	-2780				529	-65.8	-1200	13.3	-1130	596			-1480	-319	232	1180	582	442	-534		762	-98.2	2040	-1670	2790	1470	-1450
147.5	-866	-3540	127	-3750	-2780				552	-65.9	-1210	13.4	-1130	567			-1460	-310	251	1180	591	442	-518		762	-83.1	2060	-1670	2800	1510	-1480
148	-866	-3540	184	-3810	-2780				550	-65.6	-1200	13.4	-1130	558			-1460	-302	280	1180	585	442	-514		750	-76.6	2100	-1670	2790	1560	-1480
148.5	-867	-3550	175	-3860	-2780				551	-66	-1200	13.2	-1130	555			-1460	-315	335	1180	587	443	-514		716	-77.6	2110	-1670	2790	1580	-1500
149	-866	-3550	172	-3890	-2780				532	-66	-1200	13.1	-1130	520			-1460	-327	342	1190	586	444	-519		657	-48.2	2110	-1670	2790	1580	-1490
149.5	-867	-3550	171	-3890	-2780				534	-66	-1200	13	-1110	516			-1470	-315	336	1200	576	482	-518		647	-5.06	2190	-1670	2790	1610	-1460
150	-866	-3550	170	-3890	-2780				539	-65.9	-1200	13	-1120	514			-1490	-311	332	1200	588	497	-520		670	-2.52	2140	-1670	2800	1640	-1440
150.5	-866	-3550	172	-3890	-2780				536	-65.9	-1200	13.1	-1120	533			-1480	-341	307	1200	558	523	-521		691	-9	2140	-1670	2830	1650	-1380
151	-862	-3550	173	-3890	-2780				537	-65.2	-1200	12.6	-1120	532			-1500	-364	264	1200	531	547	-530		724	-10.8	2180	-1630	2870	1660	-1340
151.5	-871	-3550	171	-3890	-2780				536	-65.8	-1200	12.5	-1110	543			-1540	-404	259	1200	519	548	-535		690	-8.3	2210	-1570	2890	1660	-1320
152	-871	-3550	175	-3890	-2780				516	-64.9	-1200	12.6	-1110	571			-1570	-442	260	1200	524	548	-524		739	-2.28	2210	-1560	2880	1660	-1310
152.5	-861	-3550	174	-3890	-2780				513	-48.2	-1210	12.5	-1110	575			-1650	-484	238	1200	522	548	-517		744	-2.23	2230	-1560	2880	1660	-1330
153	-863	-3550	175	-3890	-2780				517	-40.7	-1210	12.5	-1110	580			-1690	-471	227	1200	516	549	-509		808	-0.132	2220	-1530	2890	1650	-1350
153.5	-863	-3550	129	-3890	-2790				517	-42.2	-1210	12.6	-1110	586			-1710	-466	291	1200	513	539	-520		865	4.5	2220	-1530	2900	1660	-1320
154	-863	-3550	110	-3890	-2790				518	-42.2	-1210	12.8	-1110	569			-1730	-477	299	1200	506	543	-516		859	21.1	2190	-1530	2880	1680	-1360
154.5	-863	-3550	111	-3890	-2790				504	-42	-1210	12.7	-1110	509			-1760	-530	335	1200	499	545	-512		864	34.6	2190	-1450	2840	1660	-1360
155	-863	-3550	111	-3890	-2790				512	-42	-1210	12.5	-1110	484			-1770	-546	331	1200	494	549	-512		902	55.8	2200	-1470	2840	1670	-1280
155.5	-863	-3550	97.8	-3890	-2780				511	-42.3	-1210	12.7	-1110	484			-1780	-565	333	1190	484	558	-539		928	84.3	2210	-1470	2820	1690	-1210
156	-863	-3550	97.3	-3890	-2770				518	-42.5	-1210	12.7	-1110	495			-1770	-561	299	1180	482	550	-545		955	85.5	2160	-1470	2760	1740	-1200
156.5	-857	-3550	97.2	-3890	-2770				516	-42.6	-1210	12.7	-1110	486			-1770	-564	262	1180	479	555	-546		949	130	2080	-1440	2800	1700	-1210
157	-857	-3550	97.2	-3890	-2770				510	-42.5	-1210	12.5	-1110	476			-1770	-585	264	1180	482	570	-546		961	167	2060	-1450	2800	1690	-1220
157.5	-858	-3550	59.1	-3890	-2770				509	-42.5	-1210	12.5	-1110	460			-1770	-628	265	1180	488	567	-541		999	206	2060	-1450	2780	1690	-1220
158	-859	-3550	45.5	-3890	-2770				503	-42.7	-1210	12.1	-1110	452			-1770	-654	268	1180	488	549	-521		989	209	2060	-1460	2780	1690	-1210
158.5	-859	-3560	61.2	-3890	-2770				488	-42.7	-1210	12.1	-1110	446			-1770	-650	226	1210	488	517	-521		961	210	2020	-1480	2780	1690	-1170
159	-859	-3570	60.2	-3890	-2770				443	-43	-1210	12.3	-1110	460			-1770	-650	193	1210	508	514	-505		964	221	1960	-1420	2780	1690	-1130
159.5	-859	-3570	50.7	-3890	-2770				409	-42.6	-1210	12.3	-1110	467			-1770	-630	192	1200	485	515	-504		964	256	1930	-1370	2770	1690	-1130
160	-859	-3570	52.9	-3890	-2770				406	-42.2	-1210	12.5	-1110	455			-1770	-635	193	1190	437	518	-505		966	248	1920	-1360	2750	1650	-1130
160.5	-859	-3570	64.4	-3890	-2770				407	-42.7	-1210	12.3	-1120	408			-1770	-673	193	1190	417	512	-504		973	229	1910	-1400	2740	1640	-1110
161	-859	-3580	64.4	-3890	-2770				380	-42.7	-1210	12.3	-1130	366			-1790	-675	198	1190	402	520	-504		997	230	1910	-1420	2750	1640	-1110
161.5	-858	-3570	64.7	-3890	-2770				311	-42.6	-1210	12.3	-1130	369			-1830	-653	178	1190	400	524	-513		1010	226	1870	-1420	2780	1630	-1130
162	-858	-3570	79.5	-3890	-2770				300	-42.7	-1210	12.5	-1130	369			-1830	-563	161	1190	400	524	-508		993	230	1890	-1430	2880	1640	-1120
162.5	-858	-3570	78.3	-3890	-2770				282	-42.7	-1210	12.4	-1130	369			-1820	-604	104	1190	379	529	-501		961	308	1880	-1430	2930	1640	-1080
163	-858	-3570	78.3	-3890	-2770				282	-42.8	-1210	12.5	-1130	369			-1820	-615	84.4	1190	379	553	-508		955	359	1930	-1450	2940	1630	-1070
163.5	-858	-3570	91.7	-3890	-2770				282	-42.8	-1210	12.6	-1130	368			-1860	-634	53.7	1190	383	562	-519		953	414	1960	-1470	2960	1610	-1070
164	-857	-3570	90.5	-3890	-2770				282	-42.9	-1210	12.6	-1140	342			-1840	-649	24	1190	383	562	-534		944	427	1990	-1520	3020	1590	-1090
164.5	-857	-3570	90.1	-3890	-2770				283	-42.8	-1210	12.5	-1140	289			-1800	-622	2.33	1190	380	551	-536		972	437	2010	-1520	3030	1570	-1100
165	-857	-3570	90.2	-3890	-2770				283	-42.5	-1210	12.5	-1140	227			-1760	-538	0.407	1190	380	555	-537		1000	456	2010	-1520	3010	1550	-1030
165.5	-857	-3580	95.9	-3890	-2770				282	-42.8	-1210	12.3	-1140	212			-1740	-504	-10.1	1190	380	557	-538		1000	484	1970	-1550	3050	1510	-999
166	-857	-3580	103	-3890	-2770				270	-42.7	-1210	12.4	-1140	210			-1730	-491	-2.5	1190	380	557	-549		984	514	2020	-1570	3080	1500	-959
166.5	-857	-3580	108	-3890	-2770				271	-42.8	-1210	12.3	-1140	215			-1710	-523	-0.096	1200	352	556	-556		941	529	2080	-1590	3040	1490	-888
167	-857	-3580	156	-3890	-2780				251	-42.8	-1210	12.7	-1120	215			-1730	-505	8.25	1200	310	551	-564		914	529	2080	-1590	3010	1430	-878
167.5	-857	-3580	206	-3890	-2780				256	-43.2	-1210	12.5	-1120	215			-1750	-502	5.39	1190	308	548	-572		816	571	2100	-1590	3030	1440	-849
168	-857	-3580	216	-3890	-2780				274	-43	-1210	12.3	-1120	197			-1750	-502	-9.5	1190	332	548	-551		795	537	2130	-1590	3000	1440	-846
168.5	-857	-3580	227	-3890	-2780				265	-43.2	-1210	12.2	-1120	194			-1750	-501	-10.5	1190	384	548	-475		773	527	2130	-1590	3000	1440	-786
169	-857	-3580	232	-3890	-2780				264	-42.9	-1210	12.5	-1120	201			-1770	-488	-22.8	1190	467	557	-444		772	530	2130	-1600	3010	1420	-794
169.5	-856	-3580	307	-3890	-2780				264	-43	-1210	12.1	-1120	204			-1770	-507	-23	1190	496	598	-424		751	495	2110	-1610	3010	1390	-792
170	-856	-3570	247	-3890	-2780				264	-42.9	-1210	12.7	-1120	204			-1790	-535	15	1190	522	657	-418		762	440	2070	-1650	3020	1350	-810
170.5	-856	-3570	204	-3890	-2780				264	-42.8	-1210	12.7	-1120	204			-1800	-539	57	1190	522	673	-407		806	386	2080	-1680	3010	1330	-836
171	-857	-3570	198	-3890	-2780				264	-42.7	-1210	12.6	-1120	204			-1800	-622	92.1	1190	521	641	-452		799	371	2150	-1680	2970	1310	-847
171.5	-857	-3580	79	-3890	-2780				264	-42.7	-1210	12.6	-1120	204			-1800	-650	101	1180	520	632	-467		786	353	2180	-1740	2900	1300	-791
172	-856	-3570	74.9	-3890	-2780				264	-57.3	-1210	12.5	-1120	205			-1800	-734	38.3	1180	519	630	-468		785	347	2190	-1760	2860	1310	-699
172.5	-856	-3580	75.3	-3890	-2780				264	-63.6	-1210	12.4	-1120	204			-1800	-766	13.5	1180	496	641	-469		786	339	2200	-1780	2860	1310	-691
173	-860	-3570	75.6	-3890	-2780				264	-63	-1210	12.4	-1120	205			-1760	-777	-14.1	1200	495	731	-490		822	344	2230	-1780	2840	1300	-690
173.5	-877	-3570	75.6	-3890	-2780				264	-62.7	-1210	12.4	-1120	205			-1740	-817	-17.5	1200	496	735	-492		839	335	2260	-1780	2830	1310	-689
174	-851	-3580	69.6	-3890	-2780				264	-62.5	-1220	12.4	-1120	205			-1730	-831	-28.1	1190	496	737	-501		844	329	2290	-1780	2810	1360	-688
174.5	-863	-3580	59.4	-3890	-2780				264	-62.9	-1210	12.3	-1120	205			-1730	-878	-92.6	1190	496	737	-479		871	328	2290	-1820	2810	1390	-689
175	-861	-3580	62.3	-3890	-2780				264	-63.1	-1210	12.2	-1120	205			-1730	-914	-115	1190	496	752	-429		945	320	2290	-1810	2810	1350	-689
175.5	-875	-3580	82.6	-3890	-2780				264	-62.7	-1210	12.3	-1120	205			-1730	-905	-120	1190	496	784	-414		965	336	2300	-1820	2800	1340	-690
176	-873	-3580	87.5	-3890	-2780				264	-62.7	-1210	12.4	-1120	205			-1730	-929	-119	1190	459	761	-425		996	338	2330	-1820	2790	1340	-690
176.5	-874	-3580	31.4	-3890	-2780				263	-63	-1210	12.5	-1120	205			-1730	-961	-129	1190	481	742	-425		1020	336	2320	-1820	2760	1330	-690
177	-875	-3580	-1.25	-3890	-2780				263	-62.8	-1210	12.5	-1120	205			-1740	-994	-164	1190	496	715	-423		1030	327	2330	-1830	2780	1290	-668
177.5	-875	-3570	14.3	-3890	-2780				264	-62.8	-1210	12.4	-1120	205			-1720	-995	-180	1180	522	709	-378		1050	327	2330	-1830	2790	1260	-638
178	-875	-3570	23.7	-3890	-2780				264	-62.8	-1210	12.4	-1120	205			-1700	-983	-181	1180	539	707	-357		1060	364	2310	-1830	2790	1240	-638
178.5	-875	-3570	44.8	-3890	-2780				264	-62.8	-1210	12.2	-1120	205			-1700	-951	-172	1180	552	707	-350		1030	382	2350	-1830	2800	1240	-637
179	-875	-3580	38.2	-3890	-2780				264	-62.8	-1210	12.6	-1120	205			-1680	-951	-173	1190	479	707	-346		946	351	2410	-1830	2790	1250	-638
179.5	-875	-3580	38.9	-3890	-2780				264	-62.8	-1200	12.4	-1120	205			-1710	-967	-171	1190	449	701	-348		938	315	2440	-1830	2740	1310	-638
180	-877	-3580	8.21	-3890	-2780				263	-62.8	-1200	12.5	-1120	199			-1750	-959	-171	1190	416	716	-382		937	313	2490	-1830	2720	1330	-632

## Sheet: Figure_5F
Ratio	Rubi-glutamate		PBS
	Stim	No stim	Stim	No stim
A1	3.97488	0.883365	2.05894	0.752799
A2	16.3451	1.1842	1.28582	0.917896
A3	0.995363	2.27253	1.16612	0.457469
A4	30.4029	0.956498	0.509485	1.81942
A5	6.33635	2.53458	0.874084	0.511687
A6		0.916782	0.79891	0.67201
A7			1.17635	1.20379

## Sheet: Figure_5G
Time(s)	Logic 1 (120P+240L)								Logic 2 (15P+30L)*8
	A1	A2	A3	A4	A5					A1	A2	A3	A4	A5
0.5	-21.7	-0.914	7.06	8.1	-11.3					-106	21.6	-1.31	-2.67	13.8
1	-1.65	-0.917	12.9	-96.2	-17.2					-145	87.1	4.79	18.4	-35.7
1.5	16.4	-1.14	-11.7	-124	-17.1					-182	129	5.27	46.2	-89.9
2	18.9	-1.33	-2.95	-128	-23.2					-233	152	8.16	73.7	-90.5
2.5	17	-1.3	-4.76	-203	-25.2					-301	172	-1.36	78.3	-125
3	12.6	-1.69	-4.43	-237	-26.1					-384	205	8.3	97.9	-125
3.5	12.9	-1.6	-4.95	-286	-27.6					-419	232	-4.12	136	-176
4	11.3	-1.51	-4.57	-319	-21.5					-333	233	5.7	143	-188
4.5	10.2	-1.32	-4.56	-347	-22.7					-286	257	1.27	159	-176
5	9.17	-1.43	-5.29	-306	-21.8					-253	280	-5.5	158	-152
5.5	9.71	-1.68	-6.17	-253	-21.6					-207	297	13.1	157	-16.3
6	10.4	-1.65	-10.5	-185	-21.9					-211	310	8.59	115	8.49
6.5	28.8	-1.68	-10.7	-171	-20					-191	309	8.93	116	46.3
7	68	-0.839	-10.7	-170	-20.2					-150	308	-0.689	116	47.8
7.5	92.1	-8.57	-10.6	-221	-23.9					-107	325	6.67	121	81.4
8	89.9	-11.8	-10.7	-233	-30.7					-79.9	363	1.11	104	85.3
8.5	136	-11.3	-10.6	-232	-44.4					-38.5	422	4.2	53	82.5
9	148	-11.4	-10.5	-227	-32.9					11.1	456	5.28	49.8	83.6
9.5	153	-11.3	11.2	-299	-32.9					45	449	14.1	66.1	83.5
10	153	-11.4	10.3	-300	-34.5					68.1	463	12.2	63.6	117
10.5	153	-11.3	18.8	-299	-29					95.3	444	14	87.6	155
11	153	-11.3	16.7	-318	-13.1					85.3	364	-7.61	93.1	188
11.5	117	-9.73	16.3	-365	14.5					17	286	-8.59	77.6	208
12	100	-2.38	16.7	-376	41.1					-49.2	257	-8.27	35.5	223
12.5	87.3	-2.8	16.8	-432	55.9					-117	155	-6.66	33	246
13	81.9	-3.22	16.9	-463	57.3					-116	150	-14.1	-58.8	235
13.5	82.1	-3.21	13.4	-498	56.2					-208	76.4	-0.77	-93.3	259
14	81.6	-3.25	22.2	-508	20.5					-254	67.4	-3.84	-101	297
14.5	77.1	-3.28	20.9	-431	1.38					-292	115	-3.33	-111	342
15	81.2	-3.25	19	-433	1.72					-293	141	9.96	-110	396
15.5	80.6	-3.4	19.1	-417	1.89					-295	152	-1.77	-101	405
16	80.9	-3.52	19.7	-320	-23.2					-380	153	11.2	-109	349
16.5	80.7	-3.1	19.6	-284	-79.4					-487	149	1.35	-122	297
17	80.8	-1.93	19.5	-241	-110					-551	148	3.39	-121	244
17.5	81.1	-1.81	19.7	-222	-157					-599	155	-10.6	-121	270
18	80.8	-2.89	24.7	-239	-163					-544	187	-7.28	-121	275
18.5	88.4	-3.35	47.2	-231	-169					-546	235	-20.4	-131	282
19	91.2	-3.46	51.9	-188	-166					-553	279	-9.52	-182	303
19.5	101	-3.3	49.9	-168	-184					-570	316	-6.7	-192	341
20	100	-3.51	48.3	-139	-181					-522	362	-9.31	-153	379
20.5	95.3	-3.53	49.2	-102	-182					-506	347	27.1	-152	396
21	89.9	-3.41	48.9	-131	-183					-560	365	37.6	-152	469
21.5	90.6	-3.45	48.8	-144	-178					-469	365	61.7	-135	512
22	88.6	-3.31	48.7	-51.6	-141					-434	367	117	-147	529
22.5	88.3	-3.19	48.7	-67.4	-96.8					-372	411	129	-167	588
23	88.4	-3.34	48.1	-103	-61.6					-315	435	196	-197	630
23.5	88.5	-16.1	41.7	-148	-56.2					-290	449	213	-202	662
24	88.1	-14.9	40.4	-171	-21					-292	457	235	-159	661
24.5	88.4	-13.9	40.3	-170	74.8					-279	455	247	-150	661
25	88.2	-14	40	-218	101					-270	463	299	-160	704
25.5	88.2	-13.9	40.3	-124	126					-269	428	297	-154	764
26	88.3	-13.9	40.6	-102	126					-270	267	339	-123	744
26.5	91.3	-13.9	48.4	-59.1	127					-270	219	335	-110	865
27	110	-13.8	40.9	2.95	189					-282	189	335	-113	884
27.5	125	-13.7	39	40.5	189					-252	148	338	-137	862
28	129	-14.1	38.7	49.5	183					-252	148	365	-166	718
28.5	132	-14	38.6	20	200					-226	70.7	395	-182	683
29	145	-14	38.6	7.67	194					-213	79.2	395	-186	670
29.5	146	-14	38.9	84.4	191					-348	127	408	-166	637
30	134	-13.3	38.5	123	183					-350	135	407	-151	599
30.5	116	-6.1	38.6	174	193					-433	153	407	-138	639
31	106	4.18	38.6	217	204					-532	185	384	-143	627
31.5	88.8	2.14	38.6	241	217					-594	125	360	-158	501
32	70.5	-1.84	38.5	289	242					-582	78	310	-156	443
32.5	66	-1.72	38.5	297	251					-554	83.5	348	-148	380
33	63.2	-1.91	38.4	332	270					-554	84.6	356	-134	308
33.5	63.8	-1.91	38.6	363	259					-659	76.8	354	-134	296
34	62.8	-1.88	38.3	368	257					-757	148	354	-134	289
34.5	39.5	-2.05	38.8	308	340					-867	80.7	354	-151	312
35	18.5	-1.98	38.4	267	361					-933	50	355	-161	226
35.5	-15.7	-1.96	38.6	279	388					-887	-49.9	337	-138	211
36	-54.2	-1.8	38.6	213	404					-900	-70.1	336	-154	151
36.5	-48.1	-1.84	38.9	162	410					-828	-69.7	372	-152	85.2
37	-40.5	-1.8	38.8	130	428					-852	-69.7	378	-152	17.6
37.5	-39.1	-1.98	38.9	134	450					-999	-34.9	381	-204	-39.2
38	-75.8	-1.97	39.1	154	465					-1060	11.6	427	-226	-69.7
38.5	-83.8	-1.84	39	212	438					-1100	11.8	417	-228	-136
39	-86.1	-1.99	38.4	218	437					-1100	41	361	-227	-125
39.5	-88.1	-1.88	38.9	154	442					-1180	86.6	402	-175	-97.2
40	-87.5	-1.95	47.5	96.7	459					-1260	91.8	366	-146	-73.9
40.5	-114	-1.95	43.6	62.6	493					-1280	160	317	-140	-139
41	-125	-2.02	45.3	-8.43	504					-1270	183	164	-157	-223
41.5	-137	-2.07	46.5	-25.3	501					-1270	259	91	-170	-257
42	-155	-2.09	45.9	-16.5	450					-1230	265	110	-178	-327
42.5	-165	-1.98	45.3	-8.38	428					-1220	238	168	-229	-329
43	-168	-1.91	44.9	-15.3	419					-1200	326	185	-265	-354
43.5	-162	-2.31	45	-7.87	437					-1160	218	160	-295	-345
44	-153	-2.12	42.2	-8.33	442					-990	118	148	-294	-404
44.5	-161	-1.93	40.8	-18.8	447					-1070	93	26.5	-325	-437
45	-178	-2.03	41.6	-75.7	484					-1160	52.4	-85.3	-382	-436
45.5	-189	-2.16	41.3	-18.2	492					-1170	29.7	-153	-419	-461
46	-192	-2.06	41.4	-2.12	504					-1170	39.6	-138	-478	-545
46.5	-192	-2.05	41.2	-8.68	518					-1140	34	-173	-513	-552
47	-193	-1.77	46.3	-10.9	517					-1120	30.6	-154	-526	-538
47.5	-181	-2.13	39.4	-32	517					-1110	0.565	-125	-529	-504
48	-183	-2.15	37.3	-111	517					-1180	-92.8	-206	-534	-493
48.5	-201	-2.06	37.4	-205	505					-1300	-94.3	-252	-536	-489
49	-207	-2.09	37.7	-251	501					-1380	-71.7	-357	-578	-487
49.5	-191	-1.95	37.7	-281	491					-1400	-41.1	-450	-648	-493
50	-192	-4.28	37.7	-309	470					-1390	-25.7	-517	-688	-518
50.5	-201	-1.22	37.4	-320	457					-1390	-6.73	-502	-764	-522
51	-201	10	37.7	-351	452					-1390	-11.7	-535	-770	-522
51.5	-202	16	37.8	-406	444					-1450	-137	-576	-778	-530
52	-201	15.8	37.6	-411	444					-1450	-242	-522	-800	-491
52.5	-190	15.4	37.4	-446	450					-1500	-339	-530	-799	-425
53	-191	15	37.4	-423	441					-1570	-405	-571	-824	-379
53.5	-196	14.5	37.6	-363	452					-1600	-489	-689	-870	-368
54	-212	14.5	37.6	-352	452					-1650	-592	-715	-862	-377
54.5	-220	14.3	38	-342	450					-1700	-660	-791	-873	-390
55	-234	14.1	38.2	-287	439					-1750	-690	-859	-879	-340
55.5	-240	13.9	38.6	-284	438					-1750	-685	-960	-836	-326
56	-250	13.9	38.3	-269	421					-1820	-652	-1020	-813	-333
56.5	-248	13.9	38.4	-186	387					-1860	-622	-1090	-789	-275
57	-248	13.7	38.1	-155	375					-1930	-621	-1160	-794	-219
57.5	-266	11.8	38.3	-150	382					-1870	-639	-1160	-795	-190
58	-287	-5.76	38	-153	371					-1840	-660	-1090	-835	-197
58.5	-293	-6.35	38.1	-165	370					-1790	-800	-1050	-859	-186
59	-293	-6.23	38.3	-161	370					-1730	-906	-1030	-858	-162
59.5	-302	-6.65	38.5	-129	370					-1690	-946	-971	-810	-178
60	-302	-6.75	48.2	-129	370					-1690	-947	-965	-784	-182
60.5	-302	-6.5	60	-116	368					-1670	-1040	-1020	-705	-165
61	-302	-6.41	65.7	-49.3	388					-1710	-1040	-1110	-721	-155
61.5	-303	-6.07	45.6	-11.1	391					-1780	-1050	-1240	-691	-241
62	-293	-3.97	40.9	-10.9	391					-1810	-1140	-1250	-713	-194
62.5	-324	5.05	41.9	-10.7	392					-1820	-1240	-1250	-768	-366
63	-339	4.8	42.3	-2.78	392					-1810	-1340	-1250	-808	-522
63.5	-340	4.29	41.6	28.7	361					-1730	-1390	-1250	-876	-627
64	-340	3.87	41.7	28.1	335					-1700	-1480	-1250	-885	-488
64.5	-340	3.55	42.4	77.5	311					-1710	-1490	-1250	-912	-518
65	-356	3.35	42.6	114	282					-1800	-1540	-1270	-917	-501
65.5	-352	3.25	41.4	174	266					-1830	-1650	-1310	-917	-668
66	-348	-2.86	41.6	204	271					-1820	-1720	-1280	-951	-501
66.5	-325	-2.88	42.2	204	271					-1820	-1830	-1280	-962	-662
67	-328	-2.87	42.1	268	271					-1780	-1880	-1280	-934	-538
67.5	-329	-3	41.2	291	270					-1690	-1810	-1280	-912	-523
68	-329	-2.84	40.3	296	282					-1630	-1830	-1280	-967	-604
68.5	-329	-2.65	40.2	301	288					-1600	-1810	-1280	-1050	-625
69	-351	-2.69	40.5	277	294					-1590	-1770	-1260	-1110	-624
69.5	-367	-2.76	40.3	275	294					-1630	-1790	-1330	-1130	-616
70	-398	-3.75	40.3	279	294					-1700	-1780	-1410	-1160	-640
70.5	-416	-6.61	40.5	275	294					-1700	-1930	-1450	-1180	-719
71	-361	-6.59	40.7	264	275					-1710	-2000	-1530	-1150	-743
71.5	-345	-5.94	40.7	333	247					-1700	-1990	-1600	-1140	-747
72	-332	-5.81	40.6	369	221					-1700	-2030	-1630	-1120	-747
72.5	-328	-5.35	40.2	359	194					-1630	-2130	-1620	-1120	-730
73	-331	-5.19	40.6	439	177					-1630	-2200	-1590	-1150	-704
73.5	-334	-5.12	39.9	488	171					-1630	-2240	-1610	-1160	-770
74	-325	-5.12	39.7	489	168					-1690	-2310	-1700	-1190	-784
74.5	-295	-4.9	39.3	493	96					-1780	-2390	-1780	-1210	-824
75	-292	-5.2	40	534	41.9					-1930	-2450	-1810	-1200	-820
75.5	-279	-4.86	40.1	588	37.4					-1980	-2450	-1800	-1250	-834
76	-294	-5	40.6	587	27.1					-1980	-2430	-1770	-1210	-941
76.5	-294	-4.9	41.1	639	-6.89					-1910	-2460	-1750	-1220	-1060
77	-303	-4.92	40.6	663	-13.2					-1870	-2440	-1750	-1250	-1110
77.5	-274	-5.22	40.8	703	-12.8					-1900	-2390	-1800	-1250	-1110
78	-270	-4.95	40.6	708	-12.7					-1900	-2400	-1900	-1250	-1120
78.5	-258	-4.97	40.4	724	-12.7					-1950	-2400	-1960	-1190	-1130
79	-237	-4.85	40.4	754	-12.6					-1990	-2390	-1960	-1190	-1190
79.5	-222	-5.16	39.5	804	-12.5					-2050	-2360	-1880	-1190	-1260
80	-224	-5.27	40.7	788	-12.5					-2140	-2320	-1930	-1190	-1270
80.5	-224	-4.98	36.8	842	6.56					-2160	-2260	-1990	-1190	-1270
81	-231	-5.22	38.1	878	6.85					-2160	-2240	-2060	-1190	-1230
81.5	-211	-5.2	37.7	870	6.16					-2120	-2240	-2080	-1220	-1230
82	-197	-5.36	37.7	883	5.98					-2110	-2200	-2140	-1220	-1230
82.5	-193	-5.12	37.8	871	5.99					-2140	-2200	-2190	-1220	-1210
83	-163	-4.91	37.6	927	5.9					-2140	-2200	-2290	-1220	-1120
83.5	-154	-4.84	46.1	953	5.9					-2180	-2180	-2240	-1240	-1050
84	-138	-4.56	45.4	948	5.87					-2270	-2150	-2240	-1230	-1050
84.5	-120	-5.65	47.1	944	5.88					-2280	-2170	-2240	-1210	-1120
85	-117	-5.44	47.6	950	-18.4					-2370	-2090	-2240	-1190	-1130
85.5	-94.4	-5.29	48.2	921	-22.6					-2470	-2050	-2230	-1170	-1140
86	-119	-4.89	45.7	875	-45.5					-2490	-2050	-2220	-1170	-1130
86.5	-135	-5.02	48.6	877	-68.5					-2460	-2210	-2120	-1190	-1110
87	-106	-4.9	50.2	939	-71.5					-2450	-2220	-2100	-1190	-1050
87.5	-52.6	-5.12	48	1060	-71.2					-2430	-2220	-2030	-1190	-1060
88	-35.7	-4.88	48.2	1080	-67.3					-2500	-2220	-2080	-1190	-1090
88.5	-44.7	-4.54	50.3	1110	-66.2					-2630	-2210	-2100	-1190	-1180
89	-44.7	-4.74	44.8	1130	-68.4					-2670	-2180	-2110	-1190	-1210
89.5	-55.6	-4.52	44.1	1130	-93.6					-2680	-2190	-2240	-1190	-1230
90	-61.3	-4.85	44.6	1140	-81.8					-2730	-2290	-2290	-1190	-1210
90.5	-64.4	-4.74	44.4	1130	-83					-2810	-2310	-2270	-1190	-1170
91	-67.5	-4.7	45	1120	-83.1					-2830	-2360	-2330	-1190	-1160
91.5	-44.5	-4.73	44.3	1100	-83.1					-2910	-2380	-2360	-1190	-1260
92	-41.8	-4.53	44.2	1160	-82.8					-2970	-2370	-2440	-1190	-1350
92.5	-44	-4.53	44.1	1200	-82.7					-3050	-2330	-2420	-1260	-1400
93	-14.5	-4.34	44.5	1270	-82.8					-3090	-2290	-2410	-1220	-1450
93.5	35	-4.55	44.4	1290	-82.9					-3070	-2290	-2400	-1180	-1460
94	36.6	-4.58	43.8	1280	-82.9					-3100	-2430	-2440	-1200	-1440
94.5	31.3	-4.57	42.4	1250	-74.6					-3160	-2510	-2530	-1240	-1430
95	30.6	-4.27	42.6	1200	-59.7					-3220	-2510	-2610	-1250	-1430
95.5	29.3	-4.47	43.3	1260	-46.8					-3260	-2550	-2700	-1250	-1440
96	16.3	-4.21	43.6	1190	-48					-3300	-2550	-2700	-1260	-1430
96.5	8.15	1.1	43.5	1130	-48.2					-3400	-2550	-2720	-1280	-1460
97	7.48	0.582	43.4	1140	-59.7					-3430	-2560	-2750	-1280	-1460
97.5	10.1	-2.12	43.3	1150	-60.4					-3490	-2640	-2810	-1280	-1460
98	-7.08	-10.9	43.3	1160	-60.4					-3470	-2700	-2860	-1280	-1460
98.5	-34.4	-10.4	44.8	1130	-60.4					-3480	-2680	-2880	-1280	-1460
99	-98.3	-10.7	42.8	1050	-60.4					-3480	-2770	-2960	-1280	-1460
99.5	-127	-10.9	42.4	1030	-60.5					-3480	-2850	-3020	-1280	-1460
100	-139	-10.8	43.1	987	-60.5					-3480	-2900	-3030	-1280	-1460
100.5	-151	-11	42.8	971	-60.6					-3490	-2960	-3060	-1270	-1460
101	-176	-10.8	42.7	923	-60.8					-3430	-3010	-3110	-1270	-1460
101.5	-214	-10.7	42.5	903	-69.4					-3400	-3000	-3160	-1270	-1450
102	-271	-11.1	42.5	894	-90.3					-3400	-2980	-3140	-1270	-1490
102.5	-334	-11	42.5	916	-95.7					-3400	-3020	-3110	-1270	-1520
103	-379	-2.71	42.6	902	-95.4					-3400	-3120	-3110	-1280	-1520
103.5	-430	-1.86	42.7	895	-95					-3400	-3200	-3110	-1280	-1530
104	-461	-2.45	42.6	862	-94.7					-3400	-3290	-3120	-1280	-1530
104.5	-496	-2.52	43.1	784	-94.5					-3420	-3310	-3180	-1280	-1510
105	-563	-2.9	42.9	738	-94.3					-3400	-3370	-3260	-1280	-1510
105.5	-636	-2.96	42.9	751	-94.4					-3400	-3380	-3350	-1260	-1510
106	-692	-5.68	42.4	737	-92.4					-3400	-3390	-3440	-1270	-1500
106.5	-722	-5.68	42.4	709	-70.8					-3400	-3420	-3520	-1270	-1490
107	-744	-5.63	42.3	708	-58.1					-3380	-3430	-3520	-1270	-1490
107.5	-754	-6.1	42.4	724	-53.3					-3350	-3500	-3560	-1260	-1490
108	-753	-5.9	42.7	658	-68.7					-3320	-3560	-3610	-1260	-1490
108.5	-764	-5.78	42.7	647	-73.4					-3280	-3550	-3610	-1260	-1490
109	-780	-5.97	40.8	545	-85.1					-3250	-3600	-3680	-1260	-1490
109.5	-754	-6.18	39.3	513	-88.8					-3240	-3620	-3700	-1260	-1480
110	-790	-5.45	39.6	476	-91.2					-3240	-3670	-3670	-1270	-1490
110.5	-740	-8.96	40.1	442	-93.9					-3250	-3660	-3740	-1270	-1480
111	-734	-10.6	39.8	459	-71.4					-3250	-3590	-3790	-1280	-1490
111.5	-752	-4.11	39.7	468	-78.5					-3250	-3550	-3800	-1270	-1490
112	-745	-2.4	39.9	460	-78.6					-3230	-3490	-3800	-1260	-1490
112.5	-736	-2.45	39.9	511	-78.6					-3200	-3440	-3880	-1260	-1490
113	-780	-2.38	40.3	592	-78.7					-3200	-3460	-3920	-1260	-1480
113.5	-905	-2.35	40.3	591	-78.6					-3200	-3450	-3970	-1260	-1480
114	-971	-2.2	40.6	593	-83.8					-3210	-3410	-4010	-1260	-1480
114.5	-1050	-2.5	40.8	640	-86.3					-3230	-3420	-4080	-1260	-1470
115	-1060	-2.45	40.9	686	-86.1					-3260	-3450	-4130	-1260	-1480
115.5	-1110	-2.45	40.9	703	-88.2					-3250	-3440	-4150	-1260	-1480
116	-1140	-2.46	40.5	753	-99.4					-3250	-3600	-4140	-1260	-1480
116.5	-1130	-2.42	40.4	759	-107					-3250	-3690	-4130	-1270	-1490
117	-1120	-2.56	40.7	732	-100					-3240	-3760	-4190	-1280	-1450
117.5	-1160	-2.7	40.9	704	-86.1					-3220	-3790	-4260	-1270	-1430
118	-1170	-2.46	40.8	671	-87.5					-3230	-3860	-4330	-1280	-1410
118.5	-1210	-2.52	40.8	625	-93.9					-3220	-3920	-4400	-1280	-1440
119	-1270	-2.67	41.2	606	-93.8					-3220	-3980	-4440	-1280	-1480
119.5	-1340	-2.63	41.2	602	-93.6					-3240	-4000	-4510	-1280	-1480
120	-1360	-2.54	41.2	592	-93.8					-3240	-4030	-4580	-1280	-1480
120.5	-1400	-2.71	40.4	631	-99.2					-3240	-4020	-4600	-1270	-1510
121	-1400	-0.519	48.4	654	-101					-3240	-3930	-4680	-1270	-1550
121.5	-1400	4.49	45.7	648	-106					-3240	-3920	-4760	-1270	-1600
122	-1410	-3.19	46.3	633	-108					-3250	-3920	-4850	-1270	-1670
122.5	-1410	-3.73	46.3	632	-108					-3240	-3990	-4910	-1270	-1740
123	-1390	-3.67	46.1	604	-109					-3240	-4090	-4980	-1270	-1790
123.5	-1390	-4.01	46.7	605	-102					-3240	-4120	-5060	-1270	-1800
124	-1430	-3.97	46.9	568	-100					-3240	-4150	-5120	-1270	-1790
124.5	-1520	-4.12	46.7	589	-112					-3240	-4180	-5190	-1270	-1790
125	-1530	-4.28	46.8	627	-112					-3240	-4160	-5310	-1270	-1790
125.5	-1560	-3.92	46.7	668	-152					-3240	-4170	-5400	-1280	-1780
126	-1590	-3.97	43.8	668	-177					-3220	-4170	-5500	-1270	-1780
126.5	-1600	-3.99	46.9	692	-206					-3210	-4170	-5580	-1270	-1800
127	-1600	-3.68	48	702	-252					-3210	-4180	-5670	-1270	-1800
127.5	-1610	-3.78	48.3	678	-301					-3270	-4200	-5720	-1270	-1730
128	-1600	-3.71	48.4	630	-305					-3320	-4200	-5770	-1270	-1670
128.5	-1580	-4.23	48.4	615	-302					-3300	-4240	-5750	-1270	-1690
129	-1580	-2.57	48.4	640	-320					-3330	-4250	-5700	-1270	-1680
129.5	-1540	6.25	48.5	645	-340					-3410	-4280	-5650	-1270	-1640
130	-1540	41.5	48.4	624	-393					-3520	-4330	-5660	-1270	-1690
130.5	-1550	80.5	48.2	714	-412					-3600	-4350	-5620	-1280	-1750
131	-1550	107	47.5	783	-429					-3660	-4300	-5610	-1280	-1770
131.5	-1570	165	46.2	823	-436					-3680	-4240	-5540	-1280	-1660
132	-1570	180	46.5	865	-423					-3650	-4230	-5540	-1280	-1620
132.5	-1520	224	46.8	896	-425					-3670	-4140	-5540	-1280	-1620
133	-1530	232	46.8	926	-480					-3660	-4130	-5540	-1280	-1590
133.5	-1540	280	47	886	-538					-3680	-4100	-5530	-1280	-1590
134	-1440	270	47	870	-590					-3850	-4100	-5540	-1280	-1580
134.5	-1420	272	47.2	821	-591					-3970	-4030	-5540	-1280	-1420
135	-1420	290	47.1	723	-604					-4020	-3970	-5540	-1280	-1450
135.5	-1400	282	47.6	711	-605					-4100	-3930	-5510	-1280	-1450
136	-1430	274	47.1	717	-596					-4160	-3930	-5510	-1270	-1520
136.5	-1450	273	46.9	687	-588					-4230	-3890	-5560	-1280	-1420
137	-1440	266	47.2	652	-618					-4230	-3860	-5570	-1270	-1460
137.5	-1400	265	46.8	626	-670					-4260	-3880	-5530	-1260	-1590
138	-1370	264	46.9	651	-721					-4300	-4020	-5530	-1250	-1590
138.5	-1410	264	46.9	642	-747					-4350	-4120	-5620	-1290	-1590
139	-1480	264	47	582	-792					-4390	-4190	-5730	-1290	-1480
139.5	-1570	263	46.6	553	-807					-4460	-4150	-5820	-1300	-1590
140	-1600	262	49.6	560	-819					-4550	-4260	-5920	-1300	-1590
140.5	-1620	260	47.5	485	-815					-4640	-4360	-5890	-1330	-1670
141	-1680	274	47.9	486	-815					-4660	-4350	-5870	-1350	-1570
141.5	-1720	263	47.8	486	-867					-4740	-4370	-5950	-1330	-1600
142	-1740	293	47.9	486	-902					-4810	-4470	-6040	-1290	-1600
142.5	-1730	258	48.1	488	-923					-4900	-4560	-6070	-1280	-1630
143	-1740	250	47.9	479	-949					-4990	-4540	-6140	-1280	-1640
143.5	-1790	212	45.2	470	-961					-4990	-4530	-6180	-1280	-1640
144	-1810	155	45.8	442	-966					-4960	-4530	-6280	-1270	-1660
144.5	-1830	108	45.5	370	-1000					-4970	-4530	-6360	-1270	-1700
145	-1830	78.8	45.3	374	-1050					-5030	-4500	-6440	-1260	-1770
145.5	-1840	6.65	45.5	391	-1090					-5100	-4550	-6490	-1270	-1810
146	-1900	-61.9	45.6	348	-1130					-5160	-4630	-6470	-1290	-1810
146.5	-1950	-28.9	45.9	333	-1170					-5130	-4690	-6470	-1300	-1800
147	-2020	8.2	43.6	334	-1190					-5170	-4720	-6500	-1300	-1800
147.5	-2030	5.75	40.7	333	-1230					-5170	-4750	-6480	-1300	-1800
148	-2010	1.11	40.8	334	-1290					-5170	-4750	-6470	-1310	-1800
148.5	-2010	27.3	41.2	334	-1370					-5140	-4730	-6500	-1290	-1810
149	-2010	51	41.6	331	-1450					-5080	-4780	-6520	-1290	-1810
149.5	-2030	76.7	41.7	332	-1470					-5020	-4820	-6450	-1290	-1800
150	-2010	79.3	42.2	331	-1520					-5020	-4860	-6460	-1260	-1870
150.5	-2000	75.5	42.3	332	-1590					-5020	-4790	-6520	-1260	-1910
151	-2000	75.2	42.1	325	-1670					-5060	-4800	-6600	-1240	-1910
151.5	-2000	75.6	42.2	256	-1720					-5060	-4860	-6620	-1240	-1920
152	-2000	70.5	42.4	221	-1810					-5150	-4900	-6600	-1200	-1940
152.5	-2010	70.4	42.4	215	-1830					-5180	-4990	-6610	-1130	-1950
153	-2070	70.2	42.5	217	-1910					-5170	-5040	-6670	-1110	-1940
153.5	-2120	70.4	42.6	224	-1940					-5190	-5090	-6730	-1070	-1920
154	-2170	70.4	42.5	226	-1950					-5300	-5160	-6760	-1020	-1900
154.5	-2180	69.8	42.4	208	-2000					-5370	-5190	-6760	-985	-1900
155	-2180	70.3	42.7	195	-2020					-5430	-5270	-6760	-945	-1900
155.5	-2180	70.1	42.3	133	-2100					-5440	-5240	-6640	-927	-1900
156	-2160	70.5	42.4	135	-2110					-5440	-5290	-6730	-930	-1880
156.5	-2160	72.3	42.5	96.2	-2120					-5430	-5360	-6760	-919	-1900
157	-2160	73.7	42.6	71.9	-2180					-5400	-5370	-6840	-930	-1930
157.5	-2220	101	42.9	65	-2250					-5430	-5430	-6840	-969	-1940
158	-2280	170	42.8	80.9	-2280					-5510	-5420	-6840	-929	-1950
158.5	-2330	187	42.6	70.4	-2280					-5610	-5410	-6860	-925	-1970
159	-2350	185	42.4	61.9	-2360					-5590	-5410	-6920	-924	-1990
159.5	-2350	180	43.5	70.3	-2400					-5580	-5410	-6950	-940	-2030
160	-2350	175	42.4	77	-2420					-5620	-5440	-6910	-961	-2090
160.5	-2350	175	42.7	82	-2430					-5580	-5450	-6940	-941	-2110
161	-2350	175	43.1	75.8	-2490					-5560	-5450	-6940	-968	-2140
161.5	-2350	210	42.9	104	-2560					-5560	-5410	-6940	-1070	-2140
162	-2330	219	43	110	-2630					-5560	-5350	-6920	-1140	-2160
162.5	-2330	213	43.4	147	-2660					-5450	-5370	-6900	-1170	-2140
163	-2330	213	53	112	-2720					-5390	-5370	-6950	-1200	-2140
163.5	-2330	208	48.5	62.4	-2770					-5380	-5370	-7040	-1200	-2180
164	-2330	211	50.9	-5.62	-2800					-5390	-5400	-7120	-1180	-2280
164.5	-2340	211	99.8	-21	-2870					-5350	-5430	-7210	-1180	-2310
165	-2340	211	111	-55.5	-2870					-5360	-5450	-7290	-1190	-2310
165.5	-2340	209	148	-52.3	-2960					-5370	-5450	-7350	-1210	-2310
166	-2350	170	148	-66.4	-2990					-5320	-5450	-7420	-1200	-2310
166.5	-2360	95.8	148	-66.8	-2990					-5310	-5450	-7480	-1170	-2310
167	-2350	81.9	149	-53.9	-3100					-5310	-5410	-7450	-1160	-2320
167.5	-2350	37	149	-46.1	-3110					-5310	-5390	-7430	-1190	-2320
168	-2330	17	149	-133	-3180					-5310	-5380	-7380	-1190	-2320
168.5	-2370	-15.9	148	-157	-3220					-5340	-5360	-7390	-1200	-2320
169	-2430	-24.3	149	-192	-3240					-5400	-5290	-7430	-1190	-2320
169.5	-2420	-24.6	149	-217	-3300					-5400	-5260	-7550	-1180	-2310
170	-2410	-24.3	142	-323	-3340					-5400	-5240	-7640	-1180	-2310
170.5	-2420	-46.2	132	-345	-3340					-5400	-5240	-7640	-1170	-2320
171	-2420	-48.7	132	-378	-3330					-5400	-5210	-7630	-1190	-2330
171.5	-2420	-95.3	142	-418	-3330					-5400	-5220	-7650	-1230	-2370
172	-2410	-181	143	-400	-3340					-5400	-5310	-7600	-1200	-2370
172.5	-2410	-229	137	-401	-3350					-5400	-5350	-7540	-1180	-2370
173	-2420	-235	134	-425	-3380					-5350	-5350	-7500	-1180	-2370
173.5	-2500	-274	129	-491	-3380					-5350	-5350	-7490	-1160	-2370
174	-2560	-324	138	-579	-3380					-5350	-5340	-7430	-1200	-2350
174.5	-2580	-401	133	-600	-3430					-5350	-5370	-7420	-1210	-2390
175	-2550	-420	73.4	-615	-3460					-5330	-5450	-7350	-1220	-2360
175.5	-2540	-422	39.8	-633	-3500					-5360	-5470	-7330	-1270	-2320
176	-2570	-423	31	-639	-3550					-5470	-5470	-7320	-1300	-2320
176.5	-2670	-464	-5.96	-684	-3610					-5510	-5510	-7280	-1350	-2320
177	-2710	-530	4.87	-728	-3640					-5580	-5570	-7260	-1360	-2320
177.5	-2760	-538	-14.5	-738	-3640					-5600	-5650	-7230	-1380	-2290
178	-2800	-537	-37.4	-714	-3690					-5600	-5740	-7280	-1380	-2300
178.5	-2810	-603	-36.9	-710	-3690					-5600	-5820	-7360	-1330	-2300
179	-2820	-642	12	-735	-3720					-5600	-5820	-7410	-1380	-2320
179.5	-2880	-666	13.4	-770	-3730					-5560	-5810	-7480	-1450	-2310
180	-2930	-675	32.8	-798	-3780					-5550	-5790	-7490	-1480	-2310
180.5	-2900	-676	52.7	-817	-3840					-5580	-5800	-7560	-1540	-2310
181	-2890	-597	52.9	-834	-3910					-5560	-5790	-7650	-1540	-2320
181.5	-2930	-558	55.9	-745	-3980					-5520	-5790	-7740	-1550	-2320
182	-2990	-540	42.3	-686	-4010					-5490	-5800	-7740	-1550	-2320
182.5	-3060	-543	45.2	-680	-4010					-5530	-5800	-7790	-1550	-2320
183	-3080	-532	34.7	-633	-4080					-5650	-5790	-7810	-1550	-2310
183.5	-3100	-543	12.6	-597	-4100					-5740	-5790	-7810	-1550	-2310
184	-3160	-547	-14.9	-575	-4130					-5720	-5790	-7790	-1560	-2310
184.5	-3180	-586	-32.5	-575	-4160					-5790	-5790	-7760	-1570	-2320
185	-3190	-697	-45	-575	-4240					-5800	-5790	-7800	-1590	-2320
185.5	-3170	-694	-80.8	-573	-4260					-5790	-5790	-7810	-1600	-2320
186	-3170	-702	-76.2	-541	-4290					-5850	-5790	-7900	-1560	-2320
186.5	-3180	-688	-76	-520	-4350					-5970	-5800	-7980	-1550	-2310
187	-3190	-663	-95.7	-544	-4420					-5940	-5800	-8080	-1550	-2320
187.5	-3250	-761	-112	-545	-4460					-5930	-5800	-8110	-1550	-2320
188	-3350	-723	-98.9	-460	-4510					-5860	-5800	-8140	-1550	-2320
188.5	-3350	-669	-99.7	-378	-4560					-5830	-5800	-8120	-1550	-2310
189	-3350	-670	-85.9	-333	-4600					-5830	-5790	-8120	-1560	-2280
189.5	-3350	-624	-96.5	-294	-4630					-5790	-5740	-8120	-1560	-2270
190	-3350	-609	-91.6	-223	-4630					-5790	-5740	-8120	-1540	-2270
190.5	-3350	-644	-152	-197	-4660					-5790	-5720	-8120	-1550	-2270
191	-3340	-707	-223	-190	-4710					-5740	-5690	-8140	-1550	-2270
191.5	-3360	-700	-276	-192	-4730					-5710	-5690	-8160	-1550	-2270
192	-3410	-715	-280	-192	-4760					-5680	-5760	-8120	-1540	-2290
192.5	-3460	-825	-286	-192	-4770					-5660	-5770	-8110	-1550	-2260
193	-3460	-848	-286	-192	-4770					-5720	-5860	-8110	-1550	-2260
193.5	-3430	-847	-287	-186	-4800					-5680	-5970	-8110	-1550	-2260
194	-3400	-847	-276	-177	-4850					-5750	-6010	-8130	-1550	-2260
194.5	-3470	-905	-296	-194	-4840					-5840	-5980	-8130	-1560	-2260
195	-3460	-922	-309	-194	-4860					-5950	-5970	-8130	-1560	-2260
195.5	-3430	-924	-305	-194	-4890					-5960	-5970	-8130	-1560	-2250
196	-3410	-934	-305	-194	-4920					-5940	-6020	-8130	-1580	-2240
196.5	-3440	-908	-306	-194	-4930					-6040	-6170	-8130	-1580	-2240
197	-3440	-913	-306	-193	-4960					-6050	-6270	-8120	-1580	-2240
197.5	-3440	-920	-291	-204	-4990					-6080	-6350	-8100	-1600	-2240
198	-3420	-836	-263	-212	-4990					-6150	-6450	-8180	-1620	-2240
198.5	-3420	-948	-241	-211	-4970					-6230	-6540	-8260	-1620	-2240
199	-3440	-960	-237	-183	-4970					-6220	-6630	-8320	-1580	-2240
199.5	-3490	-966	-236	-163	-4960					-6290	-6710	-8400	-1550	-2240
200	-3550	-826	-236	-125	-5020					-6340	-6800	-8460	-1510	-2240
200.5	-3560	-800	-236	-80.6	-5030					-6390	-6790	-8500	-1470	-2240
201	-3650	-909	-236	-51.9	-5030					-6390	-6830	-8560	-1430	-2200
201.5	-3660	-919	-246	-32.2	-5070					-6340	-6900	-8550	-1400	-2200
202	-3660	-960	-247	-19.7	-5110					-6300	-6980	-8550	-1360	-2200
202.5	-3670	-797	-247	-2.37	-5140					-6320	-6990	-8540	-1340	-2190
203	-3650	-922	-246	58.2	-5150					-6320	-6960	-8540	-1330	-2160
203.5	-3660	-976	-247	65.9	-5150					-6310	-6930	-8540	-1340	-2160
204	-3680	-884	-246	53.8	-5170					-6320	-6960	-8560	-1340	-2160
204.5	-3710	-1060	-246	2	-5150					-6350	-7010	-8570	-1340	-2160
205	-3740	-1110	-257	5.51	-5130					-6370	-7030	-8550	-1340	-2160
205.5	-3780	-1120	-246	18.7	-5160					-6370	-7090	-8540	-1340	-2160
206	-3780	-1120	-225	27.4	-5170					-6330	-7100	-8540	-1340	-2190
206.5	-3790	-1120	-230	-31.8	-5150					-6320	-7150	-8540	-1340	-2210
207	-3800	-1120	-281	-35.5	-5130					-6320	-7150	-8550	-1340	-2240
207.5	-3810	-1120	-324	-25.3	-5140					-6330	-7150	-8540	-1370	-2250
208	-3920	-1120	-324	-32.3	-5170					-6380	-7230	-8530	-1400	-2280
208.5	-3970	-1120	-323	-32.3	-5180					-6380	-7300	-8540	-1390	-2280
209	-3990	-1120	-323	-73	-5180					-6310	-7390	-8540	-1390	-2250
209.5	-4000	-1120	-325	-115	-5200					-6260	-7440	-8550	-1350	-2240
210	-4000	-1120	-334	-145	-5210					-6200	-7480	-8540	-1310	-2250
210.5	-4000	-1100	-333	-163	-5190					-6130	-7490	-8540	-1290	-2250
211	-4000	-1130	-333	-171	-5180					-6080	-7410	-8550	-1270	-2260
211.5	-3990	-1170	-333	-187	-5190					-6080	-7390	-8550	-1180	-2280
212	-3980	-1240	-332	-152	-5190					-6080	-7390	-8540	-1170	-2270
212.5	-4060	-1240	-332	-111	-5180					-6050	-7390	-8550	-1200	-2250
213	-4170	-1250	-325	-113	-5200					-6030	-7390	-8540	-1210	-2270
213.5	-4180	-1250	-330	-76.6	-5260					-6020	-7410	-8520	-1230	-2320
214	-4180	-1290	-330	-51.9	-5280					-6020	-7340	-8530	-1230	-2440
214.5	-4180	-1340	-319	31.5	-5340					-6020	-7300	-8530	-1240	-2510
215	-4180	-1340	-318	89.8	-5360					-6020	-7300	-8540	-1270	-2510
215.5	-4180	-1360	-317	147	-5400					-6020	-7270	-8530	-1300	-2520
216	-4180	-1380	-315	180	-5410					-6020	-7280	-8540	-1320	-2520
216.5	-4180	-1380	-318	226	-5410					-6020	-7280	-8540	-1360	-2530
217	-4180	-1380	-315	284	-5410					-6040	-7280	-8540	-1340	-2520
217.5	-4170	-1450	-318	315	-5440					-6040	-7330	-8540	-1300	-2500
218	-4170	-1460	-315	321	-5450					-6040	-7370	-8540	-1310	-2510
218.5	-4240	-1460	-320	354	-5450					-6040	-7320	-8530	-1310	-2510
219	-4340	-1460	-355	350	-5460					-6040	-7310	-8530	-1320	-2510
219.5	-4360	-1460	-358	352	-5460					-6020	-7310	-8530	-1330	-2520
220	-4360	-1470	-375	352	-5460					-6010	-7300	-8530	-1340	-2520
220.5	-4360	-1540	-395	356	-5460					-6030	-7240	-8520	-1350	-2540
221	-4370	-1560	-410	351	-5460					-6030	-7200	-8520	-1380	-2580
221.5	-4370	-1570	-415	354	-5450					-6030	-7190	-8530	-1410	-2590
222	-4500	-1570	-418	386	-5450					-6030	-7170	-8540	-1450	-2580
222.5	-4520	-1550	-422	392	-5450					-6030	-7130	-8540	-1470	-2570
223	-4520	-1600	-422	409	-5490					-6030	-7130	-8540	-1500	-2590
223.5	-4520	-1640	-439	338	-5550					-6020	-7120	-8540	-1480	-2600
224	-4520	-1690	-404	297	-5590					-6030	-7120	-8530	-1440	-2600
224.5	-4520	-1720	-401	308	-5600					-6030	-7110	-8520	-1430	-2590
225	-4520	-1720	-405	300	-5610					-6030	-7140	-8540	-1390	-2590
225.5	-4520	-1730	-419	287	-5610					-6030	-7210	-8530	-1360	-2590
226	-4520	-1770	-494	229	-5620					-6030	-7330	-8550	-1340	-2590
226.5	-4540	-1850	-496	164	-5630					-6030	-7320	-8540	-1360	-2590
227	-4540	-1870	-498	224	-5640					-6030	-7310	-8540	-1360	-2590
227.5	-4540	-1930	-498	220	-5610					-6020	-7330	-8520	-1360	-2580
228	-4540	-1940	-497	230	-5680					-5990	-7400	-8530	-1460	-2580
228.5	-4550	-1960	-496	238	-5720					-5980	-7460	-8540	-1440	-2590
229	-4720	-2060	-495	305	-5740					-5980	-7500	-8530	-1430	-2590
229.5	-4780	-2110	-495	325	-5770					-5980	-7500	-8530	-1470	-2590
230	-4780	-2130	-493	324	-5770					-5990	-7530	-8530	-1450	-2590
230.5	-4810	-2210	-492	325	-5780					-5990	-7590	-8550	-1490	-2590
231	-4820	-2310	-492	324	-5790					-5990	-7660	-8520	-1530	-2580
231.5	-4820	-2370	-498	323	-5820					-6100	-7680	-8520	-1500	-2580
232	-4820	-2420	-504	314	-5860					-6120	-7750	-8520	-1470	-2570
232.5	-4820	-2460	-502	333	-5890					-6180	-7850	-8530	-1480	-2570
233	-4820	-2430	-496	379	-5900					-6260	-7870	-8530	-1460	-2580
233.5	-4820	-2480	-495	329	-5900					-6310	-7900	-8530	-1400	-2590
234	-4820	-2510	-515	307	-5900					-6290	-7850	-8530	-1410	-2560
234.5	-4820	-2560	-583	294	-5900					-6260	-7850	-8520	-1410	-2570
235	-4820	-2590	-592	277	-5900					-6280	-7850	-8530	-1380	-2590
235.5	-4820	-2620	-585	250	-5890					-6260	-7840	-8530	-1360	-2560
236	-4820	-2680	-574	253	-5890					-6280	-7820	-8540	-1380	-2560
236.5	-4820	-2760	-575	261	-5900					-6370	-7820	-8520	-1380	-2580
237	-4820	-2860	-574	326	-5930					-6380	-7840	-8510	-1440	-2570
237.5	-4820	-2930	-570	365	-5950					-6420	-7850	-8520	-1480	-2570
238	-4820	-3000	-576	298	-6030					-6510	-7840	-8510	-1510	-2580
238.5	-4820	-3050	-578	255	-6080					-6610	-7840	-8520	-1530	-2580
239	-4820	-3110	-578	201	-6140					-6680	-7840	-8490	-1540	-2570
239.5	-4820	-3110	-580	111	-6160					-6780	-7820	-8490	-1510	-2580
240	-4820	-3130	-587	51.8	-6170					-6870	-7820	-8570	-1600	-2580
240.5	-4880	-3170	-586	38.9	-6180					-6880	-7830	-8710	-1520	-2620
241	-4930	-3210	-585	33.6	-6190					-6870	-7800	-8700	-1520	-2630
241.5	-4940	-3220	-585	41.2	-6200					-7000	-7800	-8690	-1520	-2650
242	-5000	-3230	-585	34.8	-6200					-7060	-7820	-8660	-1500	-2650
242.5	-4990	-3290	-582	38.5	-6200					-7150	-7940	-8620	-1470	-2650
243	-4990	-3370	-592	43.6	-6200					-7230	-8090	-8590	-1470	-2650
243.5	-5020	-3430	-588	66.1	-6210					-7250	-8160	-8580	-1480	-2650
244	-5040	-3480	-598	62.2	-6210					-7310	-8140	-8580	-1480	-2650
244.5	-5180	-3490	-592	32.9	-6210					-7360	-8150	-8580	-1480	-2670
245	-5200	-3510	-573	1.27	-6190					-7430	-8270	-8580	-1520	-2660
245.5	-5210	-3560	-522	8.5	-6230					-7520	-8300	-8540	-1530	-2660
246	-5210	-3680	-522	-6.2	-6260					-7590	-8300	-8520	-1530	-2660
246.5	-5210	-3770	-499	-9.55	-6320					-7610	-8400	-8510	-1530	-2660
247	-5210	-3790	-502	-9.39	-6340					-7690	-8480	-8480	-1530	-2610
247.5	-5210	-3820	-513	-9.31	-6360					-7700	-8480	-8490	-1530	-2610
248	-5200	-3870	-496	-8.54	-6400					-7760	-8500	-8480	-1530	-2650
248.5	-5200	-3930	-452	-6.99	-6420					-7790	-8510	-8480	-1540	-2650
249	-5230	-4000	-395	-2.36	-6420					-7870	-8580	-8480	-1530	-2650
249.5	-5310	-4070	-379	-4.75	-6420					-7870	-8590	-8460	-1470	-2650
250	-5370	-4100	-342	2.73	-6400					-7930	-8590	-8470	-1460	-2650
250.5	-5420	-4160	-347	13.7	-6410					-7970	-8640	-8470	-1440	-2650
251	-5420	-4190	-342	15.7	-6410					-7970	-8700	-8460	-1400	-2650
251.5	-5450	-4190	-248	13	-6410					-8060	-8730	-8470	-1400	-2650
252	-5450	-4190	-236	13.4	-6410					-8150	-8700	-8460	-1390	-2680
252.5	-5450	-4190	-303	13.2	-6420					-8220	-8660	-8470	-1410	-2690
253	-5450	-4190	-303	1.04	-6470					-8300	-8660	-8460	-1440	-2690
253.5	-5470	-4230	-300	13.4	-6500					-8330	-8730	-8470	-1440	-2690
254	-5480	-4250	-298	6.51	-6560					-8430	-8880	-8460	-1440	-2690
254.5	-5480	-4260	-297	10.9	-6570					-8520	-8920	-8460	-1480	-2690
255	-5490	-4270	-297	8.97	-6570					-8600	-8920	-8460	-1490	-2680
255.5	-5490	-4250	-296	-13.5	-6590					-8690	-9040	-8460	-1560	-2680
256	-5490	-4250	-297	-12.8	-6640					-8800	-9130	-8490	-1590	-2680
256.5	-5490	-4250	-296	-7.43	-6640					-8880	-9200	-8480	-1600	-2680
257	-5490	-4250	-296	-11.8	-6690					-8960	-9250	-8490	-1600	-2710
257.5	-5490	-4250	-297	-19	-6710					-9000	-9350	-8480	-1600	-2750
258	-5490	-4250	-313	-48.5	-6730					-9020	-9410	-8470	-1620	-2750
258.5	-5490	-4250	-312	-75.7	-6740					-8940	-9390	-8470	-1620	-2750
259	-5490	-4250	-337	-83.5	-6800					-8960	-9470	-8470	-1620	-2750
259.5	-5490	-4250	-353	-82.9	-6830					-8940	-9530	-8480	-1620	-2750
260	-5490	-4270	-391	-82.2	-6880					-8840	-9570	-8580	-1620	-2750
260.5	-5490	-4330	-397	-81.5	-6920					-8810	-9620	-8690	-1630	-2770
261	-5490	-4330	-396	-81.5	-6930					-8820	-9590	-8780	-1620	-2770
261.5	-5490	-4330	-395	-80.7	-6940					-8800	-9580	-8810	-1620	-2770
262	-5490	-4340	-401	-61.9	-6940					-8820	-9580	-8810	-1630	-2720
262.5	-5490	-4430	-410	-85.1	-6960					-8830	-9580	-8810	-1640	-2720
263	-5490	-4450	-413	-138	-7000					-8830	-9590	-8770	-1640	-2710
263.5	-5490	-4450	-401	-132	-7040					-8850	-9590	-8740	-1640	-2660
264	-5490	-4450	-401	-153	-7040					-8950	-9570	-8720	-1640	-2660
264.5	-5490	-4450	-400	-171	-7040					-9010	-9680	-8720	-1640	-2660
265	-5490	-4450	-412	-200	-7040					-9000	-9720	-8720	-1640	-2620
265.5	-5490	-4450	-484	-231	-7040					-9000	-9770	-8770	-1630	-2560
266	-5490	-4450	-495	-214	-7040					-8970	-9810	-8780	-1630	-2570
266.5	-5490	-4450	-495	-207	-7050					-8900	-9880	-8780	-1630	-2620
267	-5490	-4450	-495	-193	-7070					-8930	-9960	-8800	-1630	-2660
267.5	-5490	-4450	-496	-219	-7080					-8890	-9950	-8800	-1630	-2660
268	-5490	-4450	-519	-279	-7090					-8830	-9940	-8800	-1620	-2660
268.5	-5490	-4450	-515	-303	-7100					-8800	-10000	-8940	-1620	-2650
269	-5490	-4450	-504	-313	-7100					-8770	-10100	-8990	-1630	-2650
269.5	-5490	-4450	-503	-318	-7100					-8780	-10100	-8990	-1680	-2660
270	-5490	-4450	-503	-316	-7130					-8790	-10200	-8940	-1670	-2650
270.5	-5490	-4450	-503	-312	-7130					-8750	-10200	-8920	-1640	-2670
271	-5490	-4450	-503	-308	-7130					-8810	-10200	-8930	-1640	-2690
271.5	-5490	-4450	-502	-309	-7130					-8740	-10200	-8910	-1640	-2710
272	-5490	-4450	-503	-312	-7130					-8710	-10200	-8890	-1650	-2730
272.5	-5490	-4450	-507	-359	-7160					-8700	-10100	-8890	-1670	-2730
273	-5490	-4450	-500	-342	-7190					-8680	-10100	-8890	-1680	-2770
273.5	-5490	-4450	-470	-332	-7190					-8660	-10100	-8890	-1680	-2760
274	-5490	-4450	-482	-324	-7200					-8620	-10100	-8920	-1650	-2710
274.5	-5490	-4450	-490	-324	-7200					-8620	-10100	-8940	-1650	-2700
275	-5490	-4450	-455	-320	-7200					-8600	-10000	-8960	-1660	-2700
275.5	-5490	-4450	-411	-309	-7210					-8660	-10100	-9000	-1670	-2640
276	-5490	-4450	-401	-283	-7200					-8740	-10000	-9080	-1680	-2630
276.5	-5490	-4450	-403	-305	-7200					-8800	-9970	-9070	-1680	-2610
277	-5490	-4450	-404	-295	-7200					-8880	-9940	-9000	-1680	-2560
277.5	-5490	-4450	-396	-292	-7200					-8960	-9890	-9010	-1680	-2540
278	-5490	-4450	-410	-295	-7200					-9040	-9890	-9010	-1680	-2560
278.5	-5490	-4450	-409	-292	-7200					-9100	-9870	-9000	-1680	-2530
279	-5490	-4450	-408	-293	-7200					-9180	-9900	-9010	-1680	-2540
279.5	-5490	-4450	-408	-293	-7190					-9230	-9920	-8990	-1700	-2630
280	-5490	-4450	-424	-293	-7190					-9220	-9900	-8990	-1710	-2630
280.5	-5490	-4450	-404	-302	-7200					-9220	-9900	-8990	-1770	-2630
281	-5490	-4450	-402	-325	-7190					-9240	-9920	-8990	-1670	-2670
281.5	-5490	-4450	-399	-334	-7190					-9310	-9920	-9030	-1670	-2670
282	-5490	-4450	-315	-332	-7190					-9310	-9920	-9030	-1660	-2660
282.5	-5490	-4450	-296	-332	-7190					-9300	-10000	-9050	-1640	-2650
283	-5490	-4450	-296	-333	-7200					-9370	-10000	-9040	-1680	-2690
283.5	-5490	-4450	-296	-348	-7200					-9430	-10000	-9040	-1680	-2790
284	-5490	-4450	-301	-338	-7200					-9430	-10000	-9060	-1690	-2820
284.5	-5490	-4450	-303	-324	-7200					-9480	-10000	-9100	-1680	-2820
285	-5490	-4450	-300	-313	-7200					-9520	-10000	-9170	-1680	-2830
285.5	-5490	-4450	-300	-306	-7200					-9550	-10000	-9180	-1680	-2870
286	-5490	-4450	-300	-302	-7200					-9540	-10000	-9190	-1680	-2890
286.5	-5490	-4450	-301	-305	-7200					-9530	-10000	-9190	-1680	-2900
287	-5490	-4450	-304	-302	-7200					-9530	-9960	-9200	-1680	-2960
287.5	-5490	-4450	-319	-293	-7200					-9530	-9950	-9210	-1680	-2960
288	-5490	-4450	-342	-296	-7200					-9610	-9950	-9240	-1680	-3020
288.5	-5490	-4450	-378	-301	-7200					-9750	-9950	-9250	-1680	-3040
289	-5490	-4450	-407	-303	-7200					-9810	-9930	-9240	-1690	-3060
289.5	-5490	-4450	-398	-307	-7200					-9840	-9930	-9250	-1690	-3070
290	-5490	-4450	-398	-311	-7200					-9880	-9990	-9240	-1680	-3060
290.5	-5490	-4450	-397	-311	-7200					-9860	-10100	-9240	-1680	-3060
291	-5490	-4450	-398	-311	-7200					-9860	-10200	-9260	-1690	-3050
291.5	-5490	-4450	-413	-311	-7200					-9810	-10200	-9260	-1690	-3050
292	-5490	-4450	-416	-312	-7200					-9730	-10200	-9270	-1690	-3040
292.5	-5490	-4450	-409	-324	-7200					-9660	-10200	-9250	-1690	-3050
293	-5490	-4450	-409	-330	-7200					-9640	-10300	-9250	-1690	-3050
293.5	-5490	-4450	-415	-329	-7200					-9590	-10300	-9250	-1690	-3050
294	-5490	-4450	-465	-323	-7200					-9580	-10400	-9260	-1690	-3050
294.5	-5490	-4450	-498	-310	-7200					-9580	-10400	-9250	-1690	-3050
295	-5490	-4450	-493	-310	-7200					-9580	-10400	-9260	-1690	-3060
295.5	-5490	-4450	-493	-309	-7200					-9580	-10500	-9250	-1690	-3070
296	-5490	-4450	-496	-289	-7200					-9620	-10600	-9260	-1690	-3070
296.5	-5490	-4450	-505	-244	-7200					-9630	-10600	-9250	-1690	-3090
297	-5490	-4450	-500	-196	-7200					-9630	-10500	-9250	-1690	-3090
297.5	-5490	-4450	-505	-175	-7200					-9580	-10600	-9250	-1700	-3080
298	-5490	-4450	-504	-180	-7200					-9560	-10600	-9260	-1700	-3070
298.5	-5490	-4450	-508	-118	-7200					-9560	-10500	-9320	-1700	-3060
299	-5490	-4450	-535	-74.7	-7200					-9560	-10400	-9320	-1700	-3070
299.5	-5490	-4450	-565	-74.9	-7200					-9560	-10400	-9330	-1700	-3070
300	-5490	-4450	-578	-13.4	-7200					-9570	-10400	-9340	-1700	-3070
300.5	-5490	-4450	-572	40.6	-7200					-9570	-10400	-9330	-1700	-3070
301	-5490	-4450	-607	63.9	-7200					-9560	-10300	-9340	-1690	-3070
301.5	-5490	-4450	-618	68.1	-7200					-9570	-10300	-9340	-1700	-3070
302	-5490	-4450	-634	98	-7200					-9610	-10300	-9350	-1690	-3060
302.5	-5490	-4450	-650	117	-7200					-9620	-10300	-9360	-1680	-3070
303	-5490	-4450	-651	88.9	-7200					-9680	-10300	-9360	-1650	-3060
303.5	-5490	-4450	-667	38.4	-7210					-9710	-10400	-9360	-1660	-3070
304	-5490	-4450	-641	-11.2	-7220					-9750	-10400	-9360	-1660	-3070
304.5	-5490	-4450	-609	5.6	-7220					-9870	-10500	-9360	-1660	-3080
305	-5490	-4450	-585	-47	-7220					-9910	-10600	-9360	-1660	-3080
305.5	-5490	-4450	-556	-75.9	-7220					-9970	-10700	-9360	-1660	-3080
306	-5490	-4440	-531	-93.1	-7220					-10000	-10800	-9360	-1660	-3070
306.5	-5490	-4450	-513	-85.4	-7220					-10000	-10800	-9350	-1660	-3050
307	-5490	-4440	-488	-90.8	-7220					-10000	-10800	-9350	-1660	-3060
307.5	-5490	-4440	-477	-114	-7220					-10000	-10900	-9350	-1660	-3060
308	-5490	-4450	-471	-103	-7220					-10000	-10900	-9350	-1660	-3060
308.5	-5490	-4440	-492	-107	-7220					-10000	-10800	-9350	-1660	-3060
309	-5490	-4450	-464	-105	-7220					-10000	-10800	-9340	-1670	-3070
309.5	-5490	-4450	-413	-105	-7220					-10000	-10900	-9350	-1670	-3080
310	-5490	-4450	-397	-97.3	-7220					-10000	-10900	-9370	-1670	-3080
310.5	-5490	-4440	-396	-87.6	-7220					-10000	-10900	-9360	-1670	-3080
311	-5490	-4440	-396	-83.6	-7220					-10000	-10900	-9320	-1670	-3070
311.5	-5490	-4450	-415	-87	-7220					-10000	-10900	-9320	-1670	-3060
312	-5490	-4440	-413	-103	-7220					-10000	-10900	-9330	-1670	-3060
312.5	-5490	-4430	-384	-81.8	-7220					-10000	-11000	-9330	-1670	-3070
313	-5490	-4440	-375	-72	-7220					-10000	-11000	-9340	-1670	-3090
313.5	-5490	-4440	-375	-78.9	-7220					-10000	-11000	-9350	-1660	-3060
314	-5490	-4440	-402	-86.8	-7220					-10000	-11100	-9350	-1660	-3060
314.5	-5490	-4440	-388	-83.3	-7220					-10000	-11200	-9340	-1650	-3060
315	-5490	-4440	-340	-81.1	-7220					-10000	-11200	-9350	-1740	-3060
315.5	-5490	-4440	-304	-79.9	-7220					-10000	-11300	-9360	-1680	-3070
316	-5490	-4440	-312	-79.5	-7220					-10000	-11400	-9350	-1650	-3060
316.5	-5490	-4440	-300	-84.6	-7220					-10000	-11400	-9350	-1650	-3070
317	-5480	-4440	-272	-88.1	-7220					-10000	-11500	-9350	-1650	-3070
317.5	-5490	-4440	-273	-88.2	-7220					-9990	-11500	-9340	-1660	-3080
318	-5480	-4440	-272	-104	-7220					-9950	-11500	-9360	-1660	-3080
318.5	-5490	-4440	-272	-85.5	-7220					-9940	-11500	-9340	-1670	-3060
319	-5490	-4430	-272	-56.7	-7220					-9970	-11600	-9350	-1650	-3070
319.5	-5490	-4450	-287	-65.9	-7220					-9970	-11600	-9340	-1640	-3060
320	-5480	-4450	-327	-69.7	-7220					-9960	-11700	-9360	-1640	-3070
320.5	-5490	-4450	-325	-89.6	-7220					-9900	-11700	-9380	-1680	-3070
321	-5490	-4450	-325	-89.1	-7220					-9930	-11800	-9410	-1670	-3080
321.5	-5490	-4450	-324	-89	-7220					-10000	-11800	-9430	-1670	-3070
322	-5480	-4460	-324	-84.7	-7220					-10000	-11900	-9460	-1670	-3070
322.5	-5490	-4450	-324	-84.9	-7220					-10000	-11900	-9400	-1670	-3060
323	-5490	-4460	-316	-84.4	-7220					-10000	-11900	-9370	-1670	-3060
323.5	-5490	-4450	-314	-84.2	-7220					-10100	-11800	-9360	-1670	-3070
324	-5490	-4450	-309	-83.7	-7220					-10100	-11700	-9360	-1680	-3070
324.5	-5490	-4450	-310	-83.9	-7220					-10200	-11700	-9360	-1680	-3070
325	-5480	-4450	-310	-84	-7220					-10300	-11700	-9360	-1680	-3060
325.5	-5480	-4460	-310	-83.4	-7220					-10400	-11700	-9350	-1630	-3070
326	-5480	-4450	-323	-83.5	-7220					-10500	-11600	-9360	-1620	-3080
326.5	-5480	-4450	-327	-83.6	-7220					-10500	-11600	-9360	-1610	-3080
327	-5480	-4450	-321	-83.3	-7220					-10600	-11600	-9340	-1620	-3070
327.5	-5480	-4450	-327	-80.2	-7220					-10600	-11600	-9360	-1620	-3070
328	-5480	-4450	-362	-66	-7220					-10600	-11700	-9360	-1650	-3070
328.5	-5490	-4450	-390	-78.1	-7220					-10600	-11700	-9360	-1650	-3060
329	-5490	-4450	-482	-83.1	-7220					-10600	-11800	-9360	-1660	-3030
329.5	-5490	-4450	-493	-80.2	-7220					-10600	-11900	-9340	-1660	-3020
330	-5490	-4460	-492	-83.8	-7220					-10600	-11900	-9340	-1660	-3040
330.5	-5520	-4460	-492	-73.8	-7220					-10600	-11900	-9350	-1660	-3040
331	-5530	-4450	-492	-90.3	-7220					-10700	-11900	-9340	-1660	-3050
331.5	-5560	-4450	-492	-91.3	-7210					-10700	-11900	-9350	-1660	-3040
332	-5590	-4450	-488	-91.1	-7210					-10800	-11900	-9350	-1660	-3040
332.5	-5650	-4450	-487	-92.7	-7210					-10800	-11900	-9340	-1660	-3040
333	-5640	-4450	-487	-89.6	-7220					-10800	-11900	-9340	-1660	-3040
333.5	-5650	-4450	-484	-90.3	-7230					-10800	-11900	-9350	-1660	-3030
334	-5660	-4450	-481	-88.2	-7220					-10800	-11900	-9350	-1660	-3120
334.5	-5650	-4450	-423	-86.9	-7220					-10900	-11900	-9350	-1660	-3160
335	-5670	-4450	-398	-96.8	-7220					-10900	-11900	-9350	-1660	-3120
335.5	-5690	-4450	-377	-94.7	-7220					-11000	-11900	-9360	-1660	-3120
336	-5710	-4450	-391	-91.3	-7220					-11100	-11900	-9330	-1660	-3130
336.5	-5720	-4450	-397	-89.4	-7210					-11100	-11900	-9350	-1660	-3160
337	-5730	-4450	-408	-87.3	-7210					-11200	-11900	-9240	-1660	-3220
337.5	-5740	-4450	-468	-89.5	-7210					-11200	-11900	-9240	-1660	-3140
338	-5740	-4450	-504	-82.3	-7210					-11300	-11900	-9320	-1660	-3130
338.5	-5740	-4450	-503	-85.9	-7210					-11400	-11900	-9340	-1660	-3060
339	-5740	-4450	-507	-83.6	-7210					-11500	-11900	-9330	-1660	-3050
339.5	-5730	-4440	-514	-88.1	-7210					-11600	-11900	-9340	-1660	-2980
340	-5740	-4450	-503	-85.8	-7210					-11600	-11900	-9350	-1660	-2960
340.5	-5740	-4440	-507	-78.7	-7210					-11700	-11900	-9350	-1660	-2960
341	-5740	-4440	-507	-79.6	-7210					-11700	-11900	-9350	-1660	-2960
341.5	-5740	-4440	-514	-83.8	-7210					-11800	-11900	-9330	-1660	-2980
342	-5730	-4440	-522	-81.6	-7210					-11900	-11900	-9340	-1660	-2950
342.5	-5730	-4440	-519	-83	-7210					-12000	-11800	-9360	-1660	-2920
343	-5730	-4440	-520	-88.6	-7210					-12000	-11800	-9370	-1660	-2930
343.5	-5730	-4440	-552	-85.5	-7210					-12100	-11800	-9390	-1660	-2940
344	-5730	-4440	-578	-84.9	-7210					-12200	-11800	-9350	-1660	-2970
344.5	-5730	-4440	-587	-68.7	-7210					-12200	-11800	-9350	-1660	-3020
345	-5730	-4440	-579	-59.8	-7210					-12300	-11800	-9350	-1660	-3000
345.5	-5730	-4440	-581	-59.7	-7210					-12400	-11800	-9360	-1650	-3010
346	-5730	-4440	-587	-59.3	-7210					-12500	-11800	-9360	-1660	-3020
346.5	-5740	-4440	-575	-69.2	-7210					-12500	-11900	-9340	-1660	-3030
347	-5730	-4440	-577	-73	-7210					-12600	-11900	-9340	-1660	-3030
347.5	-5740	-4440	-584	-80.5	-7210					-12500	-11900	-9350	-1660	-3070
348	-5730	-4450	-578	-75.8	-7210					-12500	-11900	-9370	-1660	-3080
348.5	-5730	-4450	-533	-80.2	-7210					-12400	-11800	-9370	-1660	-3060
349	-5730	-4450	-504	-90.7	-7210					-12400	-11800	-9370	-1660	-3070
349.5	-5730	-4450	-510	-84.2	-7210					-12400	-11800	-9370	-1660	-3060
350	-5730	-4450	-527	-84.9	-7210					-12400	-11800	-9360	-1660	-3090
350.5	-5730	-4450	-545	-81.9	-7210					-12400	-11800	-9410	-1660	-3120
351	-5740	-4450	-536	-74.3	-7210					-12500	-11800	-9430	-1660	-3120
351.5	-5730	-4450	-512	-87.5	-7210					-12600	-11800	-9440	-1660	-3170
352	-5730	-4450	-469	-89.7	-7210					-12600	-11800	-9480	-1660	-3220
352.5	-5730	-4450	-449	-100	-7210					-12600	-11800	-9530	-1660	-3240
353	-5740	-4450	-439	-115	-7210					-12800	-11900	-9500	-1660	-3270
353.5	-5720	-4450	-432	-127	-7210					-12800	-11800	-9500	-1660	-3270
354	-5730	-4450	-398	-109	-7210					-12800	-11900	-9460	-1660	-3260
354.5	-5740	-4450	-391	-80.2	-7210					-12800	-11900	-9450	-1660	-3270
355	-5730	-4450	-403	-120	-7210					-12700	-11900	-9460	-1660	-3250
355.5	-5730	-4450	-403	-137	-7210					-12700	-11900	-9480	-1660	-3330
356	-5730	-4450	-411	-151	-7210					-12800	-11900	-9530	-1660	-3340
356.5	-5710	-4450	-415	-138	-7210					-12800	-11900	-9540	-1660	-3370
357	-5720	-4450	-411	-131	-7210					-12900	-11800	-9520	-1660	-3380
357.5	-5720	-4450	-406	-115	-7210					-12900	-11900	-9520	-1670	-3380
358	-5720	-4440	-411	-107	-7210					-12900	-11900	-9500	-1670	-3380
358.5	-5720	-4440	-404	-89	-7210					-12900	-11900	-9520	-1670	-3370
359	-5720	-4440	-403	-67	-7210					-12900	-11900	-9520	-1670	-3400
359.5	-5720	-4440	-401	-12.5	-7210					-12900	-11900	-9520	-1670	-3410
360	-5720	-4440	-399	-21.8	-7210					-12900	-11800	-9520	-1670	-3480
