# Supplementary material for: Wireless multi-lateral optofluidic microsystems for real-time programmable optogenetics and photopharmacology
Source: Nat Commun. 2022 Sep 22;13:5571. doi: 10.1038/s41467-022-32947-0 (PMC9500026; doi:10.1038/s41467-022-32947-0)
Supplement: Supplementary file 7 — Source Data [file 41467_2022_32947_MOESM7_ESM.zip › 41467_2022_32947_MOESM7_ESM_revised/Data/Source_Data_Figure_S12.xlsx]

## Sheet: Figure_S12A
Strain (%)	Pure	50nm gold	200nm gold
0	-0.000926875	-0.00171	-0.00182
6.67564e-05	-0.0004825	-0.00163	-0.000144471
9.53662e-05	0.000232813	-0.00169	-0.000690588
0.00283	0.000338437	0.000478065	0.000358824
0.00846	0.000385625	-0.00122	0.000653529
0.01438	0.000142625	-0.000729677	0.00245
0.02012	-0.000197187	0.000187065	0.00362
0.0259	0.000642812	-0.000834516	0.00334
0.03103	-1.91469e-06	0.000540645	0.00429
0.03596	0.00037875	5.66774e-05	0.00538
0.04058	0.00117	0.000300645	0.00523
0.04476	-0.000553125	0.000303032	0.006
0.04863	0.000945	0.000433871	0.00622
0.05242	0.000560312	0.000625806	0.00664
0.0562	-0.00104	0.000550968	0.00658
0.06	0.000497812	0.00119	0.00825
0.0639	0.00060375	0.000804839	0.00771
0.06781	-0.000274938	0.000670323	0.00836
0.07218	0.000820625	0.00185	0.00927
0.07708	0.000498437	0.00101	0.00954
0.08211	0.000282156	0.00138	0.01074
0.08775	0.00107	0.00246	0.01086
0.09368	-0.00048625	0.00174	0.01204
0.10001	0.00080875	0.00313	0.01336
0.10703	0.0004075	0.00275	0.01335
0.11402	0.00101	0.00312	0.01381
0.12042	0.00135	0.00283	0.0131
0.1263	0.000516562	0.00323	0.01397
0.13171	0.00179	0.00362	0.01425
0.13706	-2.52594e-05	0.00383	0.01472
0.14213	0.000117938	0.00457	0.01488
0.14643	0.00142	0.00371	0.01528
0.15054	0.000285938	0.00399	0.01553
0.15456	0.00128	0.00399	0.0162
0.15851	0.000835625	0.00378	0.01655
0.16229	0.00137	0.00415	0.01668
0.16612	0.000850312	0.00438	0.01757
0.17011	0.00125	0.00387	0.01706
0.17452	0.00125	0.00409	0.01817
0.17916	0.000585313	0.00496	0.01874
0.18427	0.0019	0.00503	0.01872
0.1895	0.000933125	0.00531	0.0199
0.19518	0.00133	0.00517	0.02046
0.2012	0.00249	0.00512	0.02065
0.20716	0.00112	0.00555	0.02161
0.21323	0.00216	0.00611	0.02225
0.21914	0.00149	0.00599	0.02256
0.22517	0.00174	0.0064	0.02289
0.23052	0.00179	0.00643	0.02386
0.23535	0.00181	0.00651	0.02409
0.24005	0.0021	0.00651	0.02434
0.24427	0.00127	0.00718	0.02474
0.24821	0.00246	0.00772	0.0245
0.25207	0.00152	0.00686	0.02501
0.25596	0.00199	0.00796	0.02545
0.25976	0.00245	0.00724	0.02565
0.2638	0.00144	0.00743	0.02629
0.26789	0.00243	0.00854	0.02645
0.27215	0.00191	0.00739	0.02701
0.27709	0.00275	0.00795	0.02737
0.28204	0.00258	0.00885	0.02818
0.2877	0.00304	0.00772	0.02887
0.29376	0.0028	0.00983	0.02913
0.30028	0.00153	0.00886	0.03065
0.30699	0.00333	0.00935	0.03056
0.31406	0.0025	0.00939	0.03132
0.32064	0.00275	0.00972	0.03126
0.32661	0.00333	0.01083	0.03185
0.33186	0.00255	0.01	0.03224
0.33718	0.0033	0.01053	0.03271
0.34188	0.00259	0.01046	0.03344
0.34637	0.00306	0.01018	0.03271
0.35036	0.00324	0.01132	0.03385
0.35416	0.00308	0.01118	0.034
0.35795	0.00309	0.01118	0.03397
0.36185	0.00256	0.01114	0.03444
0.36575	0.00386	0.01089	0.03394
0.36973	0.00341	0.01104	0.03585
0.374	0.00351	0.01174	0.03526
0.37855	0.00387	0.01142	0.03626
0.38336	0.00358	0.01126	0.03668
0.38885	0.00314	0.01237	0.03674
0.39453	0.00392	0.01161	0.03738
0.40017	0.00374	0.0129	0.03818
0.40643	0.00341	0.01247	0.03838
0.41228	0.00377	0.01292	0.03929
0.41832	0.00364	0.01345	0.03915
0.42395	0.00351	0.01303	0.04032
0.42929	0.00427	0.0139	0.04018
0.43444	0.00392	0.01329	0.04024
0.43881	0.00425	0.01421	0.0415
0.44326	0.0042	0.01371	0.04047
0.44725	0.00383	0.01365	0.0415
0.45104	0.00414	0.01444	0.04153
0.45468	0.00462	0.0142	0.04188
0.45848	0.00492	0.01436	0.04232
0.46233	0.00366	0.01484	0.04212
0.46637	0.00422	0.01443	0.04329
0.47057	0.00428	0.01448	0.04306
0.47533	0.00395	0.01526	0.0435
0.48017	0.00464	0.01472	0.04435
0.48576	0.00442	0.01548	0.04429
0.49167	0.00413	0.016	0.04615
0.49806	0.00504	0.01565	0.04559
0.50458	0.00444	0.01623	0.04597
0.51139	0.00468	0.01628	0.04709
0.51796	0.00495	0.01666	0.04712
0.52458	0.00509	0.01695	0.04779
0.53011	0.00514	0.01648	0.04724
0.53549	0.00584	0.0177	0.04803
0.54029	0.00532	0.01662	0.04771
0.54464	0.00544	0.01788	0.04847
0.54885	0.00567	0.01777	0.04888
0.55282	0.00486	0.01697	0.0475
0.55667	0.00505	0.01841	0.04962
0.56045	0.00548	0.01742	0.04859
0.56431	0.00532	0.01808	0.05035
0.56822	0.0055	0.01872	0.05021
0.57259	0.00543	0.01764	0.04979
0.5772	0.00516	0.01873	0.05006
0.58199	0.00549	0.01813	0.05409
0.58718	0.00615	0.01847	0.05241
0.59283	0.00552	0.01922	0.04847
0.59885	0.00576	0.01895	0.05556
0.60468	0.0064	0.01994	0.04976
0.61095	0.0054	0.01941	0.05603
0.61693	0.00658	0.01996	0.05362
0.62283	0.00615	0.02035	0.05456
0.62829	0.00647	0.0194	0.05535
0.63313	0.00616	0.02088	0.05544
0.6379	0.00603	0.02015	0.05576
0.64236	0.00644	0.0207	0.05568
0.64637	0.00599	0.02095	0.05565
0.6502	0.00697	0.02043	0.05603
0.65396	0.00622	0.0209	0.05638
0.65783	0.00618	0.02094	0.05653
0.66178	0.00678	0.02133	0.05676
0.66594	0.00647	0.02083	0.05759
0.67024	0.00632	0.02129	0.05782
0.67493	0.00712	0.02174	0.05865
0.67998	0.0065	0.02186	0.0585
0.68566	0.00691	0.0226	0.05947
0.69148	0.00677	0.02172	0.06035
0.69798	0.00724	0.02234	0.06026
0.70455	0.00697	0.02264	0.06147
0.71131	0.00732	0.02271	0.061
0.71792	0.0068	0.02292	0.06215
0.72423	0.00651	0.02304	0.06253
0.72995	0.00739	0.02383	0.06235
0.73521	0.00717	0.02331	0.06306
0.73991	0.00729	0.02383	0.06294
0.74436	0.00736	0.02391	0.06326
0.74819	0.00694	0.02343	0.06371
0.75208	0.00747	0.02435	0.0635
0.75579	0.00758	0.02392	0.06418
0.75975	0.00765	0.02403	0.06412
0.7636	0.00722	0.02468	0.06459
0.7675	0.00787	0.02442	0.06471
0.77154	0.00746	0.02526	0.06491
0.77612	0.0077	0.02512	0.06582
0.78102	0.00829	0.02507	0.06674
0.78601	0.00798	0.02562	0.06644
0.79174	0.00805	0.02599	0.06712
0.79743	0.00797	0.02612	0.06782
0.80342	0.00766	0.02598	0.06791
0.80957	0.00806	0.02628	0.06853
0.81538	0.00816	0.02617	0.06856
0.82128	0.008	0.02635	0.06903
0.82681	0.00811	0.0269	0.06959
0.8317	0.00856	0.02717	0.07
0.8363	0.00868	0.02658	0.07
0.84072	0.00826	0.02714	0.07047
0.84487	0.00893	0.02735	0.07076
0.84837	0.008	0.02761	0.07059
0.85231	0.00823	0.02731	0.071
0.85601	0.00902	0.02763	0.07091
0.85993	0.00858	0.02781	0.07176
0.86372	0.00902	0.02801	0.07206
0.8679	0.00921	0.02756	0.07191
0.8725	0.00861	0.02841	0.07229
0.8775	0.00854	0.02834	0.07362
0.88275	0.00898	0.02863	0.07365
0.88888	0.00885	0.02824	0.07382
0.89497	0.00889	0.02929	0.07494
0.90133	0.00965	0.02909	0.07515
0.90852	0.00908	0.02889	0.07565
0.91507	0.00904	0.03068	0.07629
0.92129	0.00959	0.02935	0.076
0.92731	0.00908	0.03015	0.07662
0.93298	0.00905	0.02995	0.07691
0.9378	0.01002	0.02988	0.07747
0.94243	0.0091	0.03038	0.07718
0.94639	0.00968	0.03073	0.07756
0.95033	0.01053	0.0301	0.07815
0.95439	0.00963	0.03087	0.07741
0.95805	0.00956	0.03045	0.07885
0.96181	0.00992	0.03131	0.07809
0.96593	0.00945	0.03072	0.07865
0.9701	0.01012	0.0316	0.07926
0.97442	0.01011	0.03158	0.07918
0.97926	0.00986	0.03089	0.0805
0.98449	0.00986	0.03229	0.08026
0.98997	0.01046	0.03132	0.08076
0.99591	0.01023	0.03193	0.08156
1.00185	0.00999	0.03271	0.08203
1.00813	0.01042	0.03158	0.08224
1.01419	0.01076	0.03274	0.08226
1.02007	0.00969	0.03358	0.08362
1.02552	0.0111	0.03284	0.08332
1.03054	0.01053	0.03326	0.08362
1.03525	0.01066	0.03345	0.08406
1.03973	0.01159	0.03342	0.08409
1.04379	0.01034	0.03345	0.08447
1.04787	0.01048	0.03416	0.08468
1.0515	0.01136	0.03345	0.08526
1.05536	0.01099	0.03361	0.08503
1.05942	0.01053	0.03413	0.0855
1.0635	0.01098	0.03374	0.08615
1.0678	0.01115	0.03403	0.08621
1.07222	0.01071	0.03468	0.08656
1.07734	0.01136	0.03471	0.08703
1.08267	0.01133	0.03432	0.08726
1.0887	0.01105	0.03529	0.08841
1.09495	0.01148	0.03519	0.08853
1.10144	0.01157	0.03529	0.08891
1.10833	0.01126	0.03616	0.09
1.11503	0.01223	0.03568	0.08982
1.12128	0.01151	0.03687	0.09006
1.1273	0.01172	0.03642	0.09065
1.13285	0.01193	0.03616	0.09082
1.13785	0.0115	0.03684	0.0915
1.14247	0.01139	0.037	0.09153
1.14624	0.01158	0.03703	0.09197
1.15015	0.01158	0.03658	0.09179
1.15408	0.01152	0.03765	0.09259
1.15788	0.01185	0.03716	0.09215
1.16167	0.01164	0.03713	0.09244
1.16543	0.01147	0.0381	0.09318
1.16958	0.01246	0.03713	0.09329
1.17408	0.01202	0.03719	0.09394
1.17895	0.01245	0.0381	0.09447
1.18383	0.01275	0.0379	0.09435
1.18946	0.01256	0.038	0.09538
1.19541	0.0124	0.0381	0.0955
1.20083	0.01215	0.03823	0.09562
1.20695	0.0128	0.03806	0.09624
1.21298	0.01201	0.03881	0.09691
1.2189	0.01308	0.03897	0.09753
1.2247	0.01268	0.03887	0.09735
1.22957	0.01198	0.03906	0.09774
1.23412	0.01323	0.03948	0.09835
1.23853	0.01306	0.03916	0.09779
1.24249	0.01321	0.03987	0.09921
1.2465	0.0126	0.03939	0.09871
1.25022	0.01275	0.03955	0.09853
1.25384	0.01247	0.03984	0.09935
1.25779	0.01314	0.03981	0.09921
1.26162	0.01311	0.03903	0.09991
1.26585	0.01333	0.0409	0.10006
1.27029	0.01361	0.03997	0.09982
1.27517	0.01294	0.04065	0.10129
1.28049	0.0131	0.04074	0.10168
1.2864	0.01394	0.04055	0.102
1.29237	0.01329	0.04094	0.10306
1.29895	0.01327	0.04139	0.10285
1.30551	0.01373	0.04145	0.10412
1.31245	0.01348	0.0419	0.10379
1.31867	0.01341	0.04226	0.10397
1.32475	0.01471	0.04184	0.10468
1.33036	0.01361	0.04242	0.10479
1.33571	0.0141	0.04261	0.10535
1.34053	0.01372	0.04274	0.10544
1.34476	0.01382	0.04271	0.10579
1.34876	0.01352	0.04306	0.10641
1.35219	0.0143	0.04261	0.10588
1.35613	0.01413	0.043	0.10647
1.36005	0.01371	0.04316	0.10724
1.36386	0.01444	0.04352	0.10697
1.36779	0.01411	0.04294	0.10679
1.37241	0.01377	0.04365	0.10824
1.37721	0.01476	0.04332	0.10806
1.3822	0.0142	0.04413	0.10859
1.38759	0.01431	0.04426	0.1095
1.39362	0.01515	0.04371	0.10915
1.3995	0.01424	0.04487	0.10997
1.40521	0.01447	0.04477	0.11059
1.41153	0.01483	0.04477	0.11065
1.41779	0.0148	0.04526	0.11115
1.42335	0.01471	0.04552	0.11091
1.42839	0.01607	0.046	0.11218
1.43343	0.01494	0.04506	0.11171
1.43786	0.01502	0.04616	0.11282
1.442	0.01504	0.04545	0.11268
1.4458	0.01472	0.0461	0.11226
1.44972	0.0151	0.04658	0.11329
1.45351	0.01562	0.04587	0.11291
1.45733	0.01454	0.04629	0.11288
1.46151	0.01495	0.04652	0.11382
1.46554	0.01504	0.04645	0.11385
1.47022	0.01508	0.04642	0.11453
1.47505	0.0154	0.04668	0.11485
1.4804	0.01569	0.04703	0.11588
1.48632	0.01584	0.04668	0.11571
1.49263	0.01477	0.04765	0.11621
1.49935	0.01617	0.04758	0.1165
1.50588	0.01545	0.04771	0.11709
1.5125	0.01632	0.04881	0.11829
1.51889	0.01602	0.0481	0.11782
1.52488	0.01578	0.04845	0.11826
1.53028	0.01631	0.04894	0.11929
1.53539	0.01598	0.04868	0.11906
1.54017	0.01585	0.04881	0.11929
1.54451	0.01567	0.04916	0.11838
1.54858	0.01589	0.04865	0.11903
1.55247	0.01632	0.04845	0.11929
1.55597	0.01588	0.04926	0.11976
1.55974	0.01643	0.0491	0.11997
1.56354	0.01688	0.04952	0.11985
1.5676	0.01614	0.04974	0.12071
1.57199	0.0172	0.04942	0.1205
1.57682	0.01612	0.05013	0.12047
1.58166	0.0171	0.05019	0.12135
1.58717	0.01669	0.05026	0.12088
1.59288	0.01599	0.05045	0.121
1.59883	0.01693	0.05094	0.12197
1.60452	0.01655	0.05077	0.12232
1.61078	0.01726	0.05097	0.12265
1.61679	0.01662	0.05152	0.12344
1.62245	0.01696	0.05126	0.12344
1.62764	0.01717	0.05142	0.12382
1.63231	0.01715	0.05187	0.12471
1.63667	0.01726	0.05132	0.12409
1.6408	0.01738	0.05213	0.12515
1.64468	0.01662	0.05235	0.12462
1.6484	0.01765	0.05152	0.12538
1.65203	0.01665	0.05229	0.12521
1.65597	0.01747	0.05229	0.12512
1.65965	0.01773	0.05187	0.12571
1.66373	0.01702	0.05203	0.12597
1.6682	0.01723	0.05271	0.12674
1.67281	0.01787	0.05281	0.12676
1.67812	0.01797	0.05281	0.12706
1.68396	0.01737	0.05358	0.12859
1.69013	0.01811	0.05326	0.12812
1.6964	0.01729	0.05368	0.12909
1.70299	0.01789	0.05423	0.12947
1.70993	0.01806	0.05371	0.12976
1.71621	0.01754	0.05416	0.13062
1.72255	0.0185	0.05474	0.13082
1.72792	0.01811	0.05458	0.13103
1.73311	0.01885	0.05442	0.13126
1.73791	0.01818	0.05519	0.13182
1.74225	0.01827	0.05506	0.13162
1.74655	0.01818	0.05513	0.13171
1.75052	0.01755	0.05558	0.13262
1.75429	0.019	0.055	0.13241
1.75797	0.01801	0.05506	0.13303
1.76178	0.01742	0.05577	0.13294
1.76568	0.01815	0.05565	0.1335
1.77013	0.01717	0.05539	0.13371
1.77492	0.0178	0.056	0.13409
1.77981	0.01785	0.05629	0.13462
1.78523	0.01776	0.05603	0.1345
1.79117	0.01783	0.05661	0.13571
1.7969	0.0176	0.05677	0.13612
1.80288	0.01806	0.05623	0.13609
1.80943	0.01743	0.05784	0.13685
1.81536	0.01841	0.05642	0.13656
1.82126	0.01763	0.05787	0.13741
1.82667	0.0177	0.05777	0.13791
1.83138	0.01861	0.05742	0.13771
1.83599	0.0178	0.05803	0.13812
1.84002	0.01759	0.05758	0.13888
1.84391	0.01802	0.05797	0.13859
1.84776	0.01788	0.05748	0.13885
1.85148	0.01834	0.05874	0.13888
1.85543	0.01843	0.05842	0.13929
1.85957	0.01867	0.05803	0.13938
1.86361	0.01828	0.05887	0.14006
1.86814	0.01873	0.05826	0.1405
1.87298	0.01854	0.05894	0.14103
1.87832	0.0189	0.05923	0.14194
1.88433	0.01864	0.05877	0.14135
1.89037	0.01833	0.05968	0.1425
1.89691	0.01847	0.06016	0.14285
1.90343	0.01897	0.05955	0.14374
1.91037	0.01925	0.05994	0.14382
1.91686	0.0183	0.06029	0.14412
1.92307	0.01923	0.06065	0.14441
1.92818	0.01891	0.06094	0.14441
1.93328	0.01884	0.06113	0.14512
1.93798	0.01948	0.06048	0.14479
1.9421	0.01885	0.06094	0.14524
1.94605	0.01923	0.06119	0.14571
1.95018	0.01977	0.06132	0.14615
1.9541	0.01841	0.06171	0.14574
1.95798	0.02043	0.06126	0.14624
1.96161	0.01978	0.06174	0.14706
1.96536	0.01931	0.06129	0.14668
1.96975	0.01967	0.06239	0.14744
1.97454	0.01932	0.06165	0.14732
1.97934	0.01981	0.06161	0.14815
1.98493	0.0193	0.06274	0.149
1.99067	0.01985	0.06245	0.14876
1.99661	0.0198	0.06281	0.14979
2.00259	0.01977	0.06332	0.15003
2.00892	0.02054	0.06242	0.15003
2.01457	0.0198	0.06345	0.15106
2.02029	0.0206	0.06313	0.15056
2.02572	0.02054	0.06335	0.1515
2.03035	0.02062	0.06358	0.15126
2.03472	0.02075	0.06374	0.15176
2.03905	0.02121	0.06429	0.152
2.04276	0.02058	0.06365	0.15185
2.04661	0.02015	0.06471	0.15291
2.05031	0.02092	0.06339	0.15253
2.05408	0.02067	0.06358	0.15268
2.05802	0.02048	0.06465	0.15326
2.06208	0.0209	0.06381	0.15356
2.06626	0.02048	0.06429	0.15394
2.07088	0.02144	0.06461	0.15453
2.0761	0.0211	0.0641	0.15471
2.08171	0.02107	0.06484	0.15512
2.08761	0.02124	0.06516	0.15559
2.0941	0.02168	0.06535	0.156
2.1006	0.02163	0.06568	0.15662
2.10746	0.02118	0.066	0.15738
2.1141	0.02147	0.06552	0.15768
2.12022	0.0216	0.06587	0.15788
2.12599	0.02164	0.06645	0.15829
2.13109	0.02237	0.067	0.15856
2.13597	0.02112	0.06648	0.15865
2.14046	0.02183	0.0669	0.15921
2.14455	0.02187	0.0669	0.15926
2.14837	0.02158	0.06648	0.15932
2.15228	0.02255	0.06726	0.15988
2.15646	0.02193	0.06735	0.15965
2.16026	0.02245	0.06713	0.15979
2.16429	0.022	0.06816	0.16053
2.16833	0.02304	0.06723	0.16079
2.17305	0.02287	0.06761	0.16159
2.17789	0.02247	0.0679	0.16144
2.18318	0.02272	0.06781	0.16232
2.18896	0.02237	0.0679	0.16235
2.19486	0.02256	0.0681	0.16326
2.2009	0.02308	0.06848	0.16379
2.2072	0.02272	0.06842	0.16315
2.21296	0.02264	0.06865	0.16459
2.21904	0.0236	0.06884	0.164
2.22419	0.02303	0.06894	0.16521
2.22919	0.02338	0.06923	0.16535
2.23387	0.02338	0.06942	0.16518
2.23807	0.02335	0.06929	0.16559
2.24202	0.02361	0.06958	0.16594
2.24574	0.0236	0.06977	0.16579
2.24956	0.02282	0.06955	0.16644
2.25353	0.02311	0.07	0.16632
2.25747	0.02326	0.06984	0.16724
2.26165	0.02329	0.06981	0.1665
2.26615	0.02306	0.07065	0.16762
2.27082	0.02409	0.06987	0.16756
2.27624	0.02397	0.07065	0.168
2.28189	0.02346	0.0711	0.16912
2.28798	0.0242	0.07019	0.16862
2.29441	0.02427	0.07184	0.17006
2.30101	0.024	0.07126	0.16994
2.308	0.02472	0.07213	0.171
2.31428	0.02447	0.07155	0.17112
2.32056	0.02437	0.07235	0.17124
2.32617	0.02508	0.07239	0.17188
2.33128	0.02427	0.07165	0.17129
2.33599	0.02479	0.07277	0.17276
2.34026	0.02452	0.07206	0.172
2.34425	0.02466	0.07242	0.17197
2.34812	0.02481	0.07245	0.17291
2.35181	0.02463	0.07248	0.17215
2.35563	0.02468	0.07297	0.17321
2.3598	0.02478	0.073	0.17279
2.36405	0.02492	0.07306	0.17359
2.36806	0.02503	0.07365	0.17365
2.37248	0.02477	0.07323	0.17368
2.37733	0.02544	0.07377	0.17512
2.38256	0.02543	0.07358	0.17435
2.38839	0.02522	0.07435	0.17629
2.39426	0.02647	0.0741	0.17574
2.40004	0.02516	0.07439	0.176
2.40635	0.02543	0.0749	0.17756
2.41237	0.02577	0.07455	0.17732
2.41813	0.02521	0.07513	0.17803
2.42338	0.0253	0.07477	0.17838
2.42853	0.026	0.07532	0.17785
2.43289	0.02558	0.07484	0.17856
2.4373	0.02543	0.07558	0.17856
2.44115	0.02653	0.07577	0.17909
2.44478	0.02554	0.07519	0.17859
2.44845	0.02603	0.07623	0.17959
2.4521	0.02644	0.07548	0.18
2.45591	0.02625	0.07594	0.17982
2.45998	0.02631	0.07606	0.18038
2.46447	0.02629	0.0759	0.18026
2.46887	0.02576	0.07603	0.18135
2.47393	0.02603	0.07658	0.18144
2.47958	0.02708	0.07632	0.18203
2.48556	0.02641	0.07655	0.18215
2.4919	0.02667	0.0771	0.18306
2.49843	0.02653	0.0771	0.18368
2.50507	0.02667	0.07677	0.18335
2.51182	0.02651	0.07787	0.18488
2.51807	0.02765	0.07745	0.18406
2.52384	0.02679	0.07774	0.18476
2.5293	0.02735	0.07803	0.18588
2.53407	0.02733	0.07706	0.18506
2.53883	0.02718	0.078	0.18591
2.54282	0.0274	0.07842	0.18568
2.54665	0.02772	0.07832	0.18594
2.55049	0.02772	0.07839	0.18644
2.55429	0.02722	0.07932	0.18624
2.5583	0.02766	0.07839	0.18738
2.56245	0.02746	0.07868	0.18691
2.56683	0.02728	0.07932	0.18779
2.57137	0.02784	0.07881	0.18809
2.57624	0.02786	0.07942	0.188
2.58136	0.02758	0.07948	0.18868
2.58715	0.02832	0.07965	0.18915
2.59286	0.02737	0.07961	0.19009
2.59886	0.02827	0.08006	0.19053
2.60492	0.02849	0.08039	0.19041
2.61126	0.02825	0.08052	0.19103
2.61714	0.02866	0.08077	0.19153
2.62276	0.02907	0.08045	0.19165
2.6278	0.02835	0.08026	0.19126
2.63232	0.02769	0.08161	0.19253
2.63663	0.02912	0.08052	0.19206
2.64063	0.02785	0.08135	0.19232
2.64466	0.02856	0.08132	0.19285
2.6484	0.02871	0.08068	0.19274
2.65205	0.02819	0.08139	0.19359
2.65625	0.0289	0.08142	0.19353
2.6603	0.02873	0.08216	0.19397
2.66444	0.02892	0.08161	0.19409
2.66914	0.02856	0.08216	0.19506
2.67467	0.0296	0.08219	0.19512
2.68024	0.02905	0.08161	0.19509
2.6863	0.02896	0.08284	0.19647
2.69275	0.02961	0.08268	0.19691
2.69922	0.02903	0.08261	0.19679
2.70601	0.0297	0.08348	0.19782
2.7124	0.0296	0.08258	0.19732
2.71891	0.02925	0.08377	0.19821
2.72455	0.02933	0.08381	0.19865
2.72963	0.02958	0.08361	0.19859
2.73456	0.02989	0.08406	0.19909
2.73881	0.03003	0.08432	0.19885
2.74295	0.03013	0.08426	0.19985
2.7468	0.02979	0.08368	0.19938
2.75043	0.03006	0.08439	0.20038
2.75431	0.03088	0.08397	0.19982
2.75826	0.03025	0.08487	0.2005
2.76226	0.03075	0.08474	0.20088
2.76644	0.03027	0.085	0.20079
2.77131	0.03032	0.08468	0.20109
2.77644	0.03043	0.08555	0.202
2.78151	0.03064	0.08506	0.20203
2.78709	0.03051	0.0851	0.20241
2.79283	0.03035	0.08632	0.20318
2.79868	0.03064	0.08519	0.20365
2.80506	0.03072	0.08574	0.20397
2.81104	0.03041	0.0861	0.20482
2.81685	0.03117	0.08581	0.20438
2.82218	0.0309	0.0869	0.20485
2.82719	0.03125	0.08658	0.20529
2.83188	0.03144	0.08639	0.20553
2.83595	0.03094	0.08684	0.20582
2.83998	0.03082	0.0869	0.20568
2.84371	0.03131	0.08697	0.20641
2.84741	0.03169	0.08697	0.20641
2.85098	0.03103	0.08758	0.20685
2.85489	0.03163	0.08658	0.20685
2.85895	0.03134	0.08713	0.20721
2.86326	0.03153	0.08739	0.20779
2.86774	0.03159	0.08729	0.20788
2.87296	0.03169	0.08752	0.20809
2.87831	0.03184	0.08735	0.20888
2.88435	0.03181	0.08832	0.20968
2.89057	0.03209	0.08735	0.21009
2.89689	0.03213	0.08865	0.21071
2.90393	0.03225	0.08819	0.21088
2.91066	0.03225	0.08813	0.21141
2.91696	0.03222	0.0901	0.21194
2.92268	0.03238	0.0889	0.21185
2.92816	0.03219	0.08945	0.21212
2.93323	0.03225	0.08968	0.21335
2.93777	0.03284	0.08877	0.213
2.94198	0.03216	0.09006	0.21259
2.94603	0.03266	0.08958	0.21347
2.94964	0.0335	0.0901	0.21318
2.95371	0.03253	0.08955	0.21421
2.95755	0.03269	0.09	0.21424
2.96146	0.03278	0.09048	0.21453
2.9657	0.03272	0.08929	0.21444
2.97019	0.03306	0.09113	0.21529
2.97541	0.03362	0.08997	0.21535
2.9806	0.03319	0.091	0.21553
2.98644	0.03344	0.09097	0.21718
2.99206	0.03384	0.09048	0.21647
2.9978	0.03378	0.09171	0.21724
3.0039	0.03331	0.09126	0.21782
3.01021	0.03366	0.09139	0.21782
3.01609	0.03378	0.09119	0.21915
3.02173	0.03359	0.09226	0.21903
3.02691	0.03428	0.09174	0.21915
3.03149	0.03372	0.09216	0.21918
3.03581	0.03381	0.09226	0.21994
3.03977	0.03431	0.09235	0.22
3.04365	0.034	0.09174	0.21965
3.04742	0.03375	0.09258	0.22085
3.0512	0.03419	0.09252	0.22029
3.05521	0.03387	0.09248	0.22091
3.05936	0.03437	0.09261	0.22147
3.06368	0.03462	0.09274	0.22112
3.06847	0.03428	0.09261	0.22218
3.07349	0.03434	0.09332	0.22288
3.07911	0.0345	0.09332	0.22321
3.08492	0.03453	0.09265	0.22279
3.09143	0.03456	0.09423	0.22432
3.09791	0.03481	0.09326	0.22435
3.10467	0.03544	0.09397	0.22491
3.11134	0.03469	0.09406	0.22609
3.11763	0.03584	0.09377	0.22512
3.12348	0.035	0.09423	0.22644
3.12878	0.03522	0.0941	0.22679
3.13362	0.03581	0.09552	0.22632
3.13835	0.03491	0.09419	0.22682
3.14243	0.03562	0.09529	0.22688
3.14628	0.03553	0.09487	0.22715
3.1501	0.03537	0.09458	0.22738
3.15392	0.03562	0.09613	0.22788
3.15795	0.03569	0.095	0.22818
3.16187	0.03578	0.09523	0.22776
3.16597	0.03544	0.09548	0.22915
3.17044	0.03606	0.09545	0.22909
3.1751	0.03581	0.09558	0.22959
3.18074	0.03519	0.0959	0.22976
3.1866	0.03725	0.09584	0.23012
3.19225	0.03669	0.09603	0.23074
3.19793	0.03562	0.09681	0.23106
3.20396	0.03706	0.09626	0.23194
3.20992	0.03606	0.09661	0.23144
3.2158	0.03666	0.09726	0.23276
3.22128	0.03678	0.09684	0.23294
3.22638	0.03603	0.09726	0.23241
3.23126	0.03678	0.09716	0.23362
3.23543	0.03691	0.09703	0.23285
3.23952	0.03697	0.09768	0.23379
3.24326	0.03694	0.09729	0.23388
3.24691	0.03728	0.098	0.23394
3.25052	0.03719	0.09703	0.23447
3.25431	0.03712	0.09852	0.23456
3.25845	0.03725	0.09748	0.23497
3.2625	0.03719	0.09755	0.23503
3.26712	0.03741	0.09855	0.23585
3.27214	0.03716	0.09787	0.23626
3.27764	0.03741	0.09861	0.23594
3.28364	0.03703	0.09852	0.23771
3.28987	0.038	0.09877	0.23724
3.29631	0.03791	0.09903	0.23868
3.30295	0.03766	0.09942	0.23862
3.30968	0.03872	0.09997	0.23921
3.31611	0.03731	0.09932	0.23924
3.32196	0.03856	0.10061	0.24024
3.32759	0.03828	0.10003	0.2405
3.3326	0.03791	0.09952	0.24018
3.33706	0.03825	0.10074	0.24062
3.34145	0.03831	0.09932	0.24071
3.34558	0.03803	0.10045	0.24106
3.34947	0.03791	0.10065	0.24197
3.35311	0.03863	0.10048	0.24065
3.35711	0.03841	0.10097	0.24153
3.36098	0.03841	0.10029	0.24176
3.36512	0.03894	0.10081	0.24224
3.36958	0.03831	0.10071	0.24256
3.37447	0.039	0.10116	0.24279
3.37964	0.03891	0.10142	0.24385
3.38548	0.03891	0.10152	0.24388
3.39159	0.03913	0.10181	0.24459
3.39719	0.03878	0.10184	0.24488
3.40321	0.03928	0.10197	0.24535
3.40938	0.039	0.1021	0.24597
3.41534	0.0395	0.10219	0.24588
3.42108	0.03934	0.10268	0.2465
3.42624	0.03881	0.10274	0.24641
3.43095	0.04006	0.10323	0.24662
3.43523	0.03922	0.10297	0.247
3.43945	0.03972	0.10332	0.24744
3.44341	0.03984	0.10316	0.24794
3.44711	0.03953	0.10287	0.24756
3.45079	0.03934	0.10384	0.24835
3.4548	0.04034	0.103	0.24853
3.45893	0.03997	0.10358	0.24835
3.46337	0.03988	0.10345	0.24926
3.46788	0.04081	0.10387	0.24941
3.47306	0.03934	0.10406	0.24979
3.47854	0.04063	0.10394	0.25015
3.48449	0.04019	0.1049	0.25047
3.49092	0.04028	0.10397	0.25171
3.49738	0.04056	0.10539	0.25209
3.50389	0.04069	0.1049	0.25276
3.5108	0.04097	0.10494	0.25268
3.51715	0.04044	0.10594	0.25359
3.52307	0.04141	0.10506	0.25359
3.52842	0.04119	0.10626	0.25315
3.5334	0.04094	0.10577	0.25474
3.53811	0.04169	0.10581	0.25426
3.54215	0.04147	0.10594	0.25529
3.54615	0.04091	0.10642	0.25526
3.54993	0.04169	0.10581	0.25488
3.55369	0.04072	0.10597	0.25544
3.55765	0.04134	0.10629	0.25553
3.56159	0.0445	0.10655	0.25594
3.56583	0.03841	0.10626	0.25618
3.57014	0.04266	0.10661	0.25659
3.57499	0.04063	0.1071	0.25729
3.58009	0.04063	0.10626	0.25753
3.58571	0.04297	0.10758	0.25821
3.59175	0.03994	0.10694	0.25803
3.59785	0.04294	0.10716	0.25903
3.60379	0.04256	0.10777	0.25926
3.60975	0.04228	0.10735	0.25991
3.61564	0.04356	0.108	0.25985
3.62115	0.04069	0.10787	0.26094
3.62626	0.04378	0.10823	0.26071
3.63117	0.04156	0.10839	0.26079
3.63525	0.04162	0.10848	0.26118
3.63933	0.04419	0.10803	0.2615
3.64329	0.04172	0.10823	0.26141
3.64697	0.04306	0.10877	0.26226
3.65051	0.04306	0.10848	0.26179
3.65423	0.04244	0.10871	0.26265
3.65817	0.04322	0.109	0.26221
3.66239	0.04347	0.1091	0.26262
3.66678	0.04231	0.10871	0.26318
3.67169	0.04312	0.1091	0.26356
3.67696	0.04253	0.10923	0.26441
3.68287	0.04372	0.10881	0.26471
3.68897	0.04331	0.11042	0.26544
3.69536	0.04316	0.10971	0.26574
3.70209	0.04309	0.10997	0.26612
3.709	0.04356	0.11045	0.26647
3.71517	0.04303	0.11019	0.26747
3.72131	0.04341	0.11048	0.26726
3.72693	0.04369	0.11097	0.26788
3.73201	0.04325	0.11039	0.26844
3.73667	0.04441	0.11071	0.26797
3.74114	0.04397	0.11129	0.26868
3.74505	0.04378	0.111	0.26912
3.74888	0.04384	0.11145	0.26906
3.75265	0.04397	0.11165	0.26979
3.7566	0.04356	0.11116	0.26956
3.76047	0.04484	0.111	0.26976
3.76465	0.04381	0.11187	0.27041
3.7691	0.04428	0.11139	0.26979
3.77366	0.04528	0.11177	0.27047
3.77895	0.04344	0.11216	0.27091
3.78435	0.04562	0.11181	0.27138
3.79036	0.04434	0.11226	0.27206
3.79642	0.04494	0.11248	0.27224
3.80258	0.04534	0.11268	0.27276
3.80882	0.04494	0.11284	0.27329
3.81478	0.04484	0.11377	0.27397
3.82027	0.04534	0.11313	0.27379
3.82557	0.04462	0.11306	0.2745
3.83046	0.04519	0.11419	0.27438
3.83495	0.0455	0.11319	0.27468
3.83903	0.04487	0.11342	0.27471
3.84273	0.04584	0.11339	0.27541
3.84663	0.045	0.11442	0.27609
3.85044	0.04587	0.11381	0.27532
3.85436	0.0455	0.11432	0.27612
3.85831	0.04584	0.11381	0.27574
3.8626	0.0455	0.11374	0.27612
3.86729	0.04559	0.1149	0.27738
3.87225	0.04688	0.11416	0.27656
3.87791	0.04522	0.11513	0.27797
3.88356	0.04606	0.11968	0.27906
3.88989	0.04594	0.10977	0.27865
3.89657	0.04616	0.11565	0.27941
3.90313	0.04609	0.11748	0.27906
3.90997	0.04647	0.11268	0.28076
3.91637	0.04709	0.11835	0.28088
3.9222	0.04569	0.11445	0.28112
3.92759	0.04706	0.11661	0.28159
3.93259	0.04628	0.1169	0.28091
3.93719	0.04666	0.11494	0.28138
3.94171	0.04713	0.11858	0.27976
3.94546	0.04653	0.115	0.2805
3.94918	0.04638	0.11768	0.28082
3.95297	0.04816	0.11729	0.28082
3.95679	0.04694	0.11577	0.28174
3.96077	0.047	0.11861	0.28159
3.96493	0.04772	0.11545	0.28197
3.9692	0.04659	0.11797	0.28235
3.9739	0.04747	0.11732	0.28279
3.97905	0.04797	0.1171	0.28338
3.98458	0.04716	0.11771	0.28371
3.99039	0.04769	0.1179	0.28438
3.9959	0.04803	0.11816	0.28494
4.00234	0.04781	0.11781	0.28465
4.00875	0.04772	0.1181	0.28568
4.0147	0.04806	0.11865	0.28565
4.01993	0.04781	0.11816	0.28603
4.0251	0.04791	0.11906	0.28615
4.0301	0.04809	0.11813	0.28579
4.03415	0.04834	0.11829	0.28685
4.03838	0.04778	0.11823	0.28688
4.04216	0.04878	0.11897	0.28756
4.04586	0.04813	0.11894	0.28647
4.04952	0.04869	0.11945	0.28815
4.0532	0.04856	0.11884	0.28679
4.05697	0.04841	0.119	0.28765
4.06118	0.04891	0.11919	0.28824
4.06562	0.04844	0.11906	0.28809
4.07053	0.04862	0.11965	0.28932
4.07556	0.04903	0.12042	0.28959
4.08145	0.04866	0.11942	0.28976
4.08766	0.04987	0.11994	0.29047
4.09394	0.04825	0.12032	0.2905
4.10062	0.04981	0.12	0.29168
4.10715	0.04966	0.12019	0.29153
4.11395	0.04912	0.12081	0.29253
4.11999	0.05025	0.12135	0.29279
4.12558	0.04844	0.12068	0.29256
4.13078	0.05025	0.12152	0.29365
4.13544	0.04953	0.12087	0.29321
4.13987	0.04934	0.12097	0.29359
4.14388	0.04984	0.12194	0.29441
4.14783	0.04956	0.12135	0.29347
4.15161	0.05006	0.12168	0.29409
4.15543	0.04987	0.12194	0.29471
4.1594	0.05006	0.12123	0.29471
4.16352	0.05022	0.1221	0.295
4.16777	0.04953	0.12135	0.29529
4.17234	0.05109	0.12197	0.29529
4.17777	0.04994	0.12177	0.29647
4.18293	0.05044	0.12281	0.29706
4.18855	0.05062	0.12252	0.29706
4.19461	0.05022	0.12226	0.29765
4.20062	0.05059	0.12303	0.29853
4.20721	0.051	0.12277	0.29882
4.2132	0.05075	0.12303	0.29853
4.21891	0.05094	0.12377	0.29912
4.22388	0.05169	0.12332	0.29912
4.22885	0.05078	0.12348	0.29941
4.23336	0.05109	0.1241	0.30029
4.23755	0.05141	0.12329	0.29941
4.24151	0.05069	0.1239	0.30059
4.24533	0.05144	0.12442	0.30029
4.24893	0.05187	0.12361	0.30029
4.25278	0.05131	0.12458	0.30088
4.25683	0.05162	0.12426	0.30088
4.26104	0.05172	0.12448	0.30147
4.26554	0.05187	0.12445	0.30147
4.27068	0.05147	0.12426	0.30265
4.27582	0.052	0.12487	0.30206
4.28164	0.05178	0.12465	0.30265
4.28777	0.05209	0.12548	0.30412
4.29444	0.05228	0.12516	0.30353
4.30116	0.05216	0.12532	0.30471
4.30806	0.05266	0.12542	0.305
4.31427	0.05244	0.12587	0.30529
4.32054	0.05247	0.12581	0.30559
4.32632	0.05281	0.12626	0.30588
4.33147	0.05219	0.12597	0.30588
4.33611	0.05441	0.12629	0.30588
4.34031	0.05053	0.12694	0.30618
4.34422	0.05447	0.12671	0.30618
4.34804	0.05222	0.12665	0.30676
4.35171	0.05269	0.12681	0.30588
4.35555	0.05397	0.12652	0.30676
4.35955	0.05187	0.12697	0.30647
4.36354	0.05372	0.1269	0.30706
4.36796	0.05269	0.12648	0.30676
4.37253	0.05328	0.12755	0.30706
4.37764	0.05369	0.12723	0.30853
4.3831	0.05359	0.12823	0.30824
4.38874	0.05441	0.12777	0.30882
4.39468	0.05322	0.12903	0.30971
4.40082	0.05466	0.12813	0.30971
4.40687	0.05337	0.12787	0.31
4.41313	0.05397	0.12871	0.31029
4.41884	0.05441	0.12794	0.30971
4.42412	0.05359	0.12887	0.31059
4.42881	0.05425	0.12913	0.31059
4.43319	0.05441	0.12858	0.31029
4.43735	0.05419	0.12874	0.31059
4.44131	0.05422	0.12881	0.31176
4.445	0.05484	0.12887	0.31118
4.44874	0.05481	0.12948	0.31147
4.4523	0.05444	0.12919	0.31088
4.45607	0.05422	0.12919	0.31176
4.46026	0.05534	0.12932	0.31206
4.46482	0.05409	0.12994	0.31176
4.46928	0.05481	0.13	0.31294
4.47452	0.05494	0.12971	0.31294
4.48017	0.05469	0.13032	0.31412
4.48632	0.05594	0.13003	0.31471
4.49262	0.05475	0.13023	0.31441
4.49904	0.05553	0.13081	0.31529
4.50601	0.05569	0.13116	0.31559
4.51268	0.05513	0.13058	0.31529
4.51877	0.05584	0.13145	0.31676
4.52472	0.05531	0.13126	0.31618
4.52982	0.05603	0.13123	0.31706
4.53454	0.05559	0.13194	0.31676
4.53888	0.05616	0.13132	0.31647
4.54329	0.05603	0.1319	0.31706
4.54715	0.05569	0.13194	0.31794
4.55084	0.05622	0.13181	0.31706
4.55447	0.05612	0.13248	0.31794
4.55851	0.05575	0.13187	0.31735
4.56259	0.05669	0.13239	0.31824
4.5668	0.056	0.13168	0.31794
4.57146	0.05572	0.13287	0.31882
4.57656	0.05716	0.13239	0.31882
4.58177	0.05666	0.1321	0.31971
4.58751	0.05631	0.13339	0.32029
4.59357	0.05706	0.13229	0.32029
4.59948	0.05616	0.13319	0.32059
4.60583	0.057	0.13371	0.32147
4.61213	0.05719	0.13371	0.32118
4.61798	0.05666	0.1341	0.32176
4.62341	0.05747	0.13368	0.32147
4.62844	0.05672	0.134	0.32176
4.63264	0.05784	0.13403	0.32235
4.6369	0.05672	0.13435	0.32265
4.64084	0.05844	0.13423	0.32206
4.64468	0.05644	0.13419	0.32176
4.64832	0.05791	0.13477	0.32235
4.65208	0.057	0.13419	0.32265
4.65604	0.05759	0.13465	0.32235
4.66029	0.05706	0.13465	0.32353
4.66474	0.05828	0.13435	0.32353
4.66937	0.05859	0.13503	0.32324
4.67458	0.05666	0.13506	0.32471
4.68057	0.05841	0.13587	0.32412
4.68657	0.05759	0.13465	0.32529
4.69319	0.05822	0.13623	0.32618
4.69974	0.0585	0.13568	0.32588
4.70648	0.05794	0.13545	0.32706
4.71311	0.05862	0.13658	0.32735
4.71912	0.05822	0.13571	0.32735
4.72493	0.05866	0.13706	0.32765
4.73004	0.05884	0.13629	0.32794
4.73486	0.05909	0.13648	0.32765
4.73914	0.05891	0.13668	0.32765
4.74343	0.05847	0.13713	0.32824
4.74708	0.059	0.13655	0.32794
4.75081	0.05925	0.13684	0.32794
4.75462	0.05859	0.13729	0.32882
4.75866	0.06025	0.137	0.32853
4.76271	0.05806	0.13716	0.32882
4.76679	0.05997	0.1371	0.32912
4.77128	0.05903	0.13777	0.33
4.77647	0.05903	0.13674	0.32941
4.78188	0.05991	0.13826	0.33088
4.78755	0.05947	0.13726	0.33088
4.79324	0.06066	0.13797	0.33088
4.79925	0.059	0.13823	0.33176
4.80541	0.06031	0.13835	0.33118
4.8115	0.06031	0.13819	0.33235
4.81739	0.05969	0.13881	0.33235
4.82299	0.06097	0.13874	0.33294
4.82798	0.05978	0.13868	0.33265
4.83232	0.06006	0.13913	0.33324
4.83631	0.06075	0.13881	0.33353
4.84027	0.06	0.139	0.33324
4.84398	0.06012	0.13981	0.33353
4.84757	0.06119	0.13894	0.33353
4.85117	0.06034	0.13906	0.33382
4.8549	0.06031	0.13965	0.33412
4.85897	0.06109	0.139	0.33382
4.8635	0.06106	0.13942	0.33471
4.86794	0.06066	0.13942	0.335
4.87324	0.06156	0.13987	0.33529
4.87891	0.06119	0.1401	0.33618
4.88477	0.06119	0.14045	0.33559
4.89111	0.06144	0.14035	0.33676
4.89781	0.06187	0.14097	0.33676
4.90456	0.06103	0.14087	0.33794
4.91108	0.06209	0.14084	0.33794
4.91735	0.06172	0.14126	0.33794
4.92321	0.06141	0.14077	0.33912
4.92854	0.06241	0.14223	0.33824
4.93329	0.06169	0.14119	0.33853
4.93799	0.06197	0.14232	0.33853
4.94196	0.06206	0.14216	0.33853
4.94589	0.06206	0.14126	0.33882
4.94951	0.06222	0.14239	0.33912
4.95322	0.06253	0.14126	0.33941
4.9572	0.06187	0.14226	0.33912
4.96127	0.0625	0.14161	0.34
4.96544	0.06228	0.14235	0.33941
4.96987	0.06284	0.14226	0.34
4.97503	0.06209	0.14258	0.34059
4.98023	0.06306	0.14277	0.34
4.98604	0.06359	0.14219	0.34176
4.99192	0.06225	0.14335	0.34176
4.99776	0.06366	0.14281	0.34147
5.004	0.06278	0.14297	0.34265
5.01014	0.0635	0.14365	0.34206
5.0161	0.06353	0.14332	0.34294
5.02165	0.06291	0.14329	0.34235
5.02706	0.06344	0.1439	0.34324
5.03161	0.06363	0.14365	0.34353
5.03576	0.06331	0.14394	0.34324
5.03949	0.06366	0.144	0.34382
5.0432	0.06378	0.14448	0.34353
5.04693	0.06353	0.14339	0.34382
5.05063	0.06413	0.14465	0.34353
5.0548	0.06397	0.14468	0.34353
5.05874	0.06378	0.14423	0.34412
5.06309	0.06366	0.14523	0.34471
5.06793	0.06428	0.14326	0.34471
5.07317	0.06419	0.1449	0.345
5.07894	0.06388	0.14461	0.34588
5.085	0.06491	0.14506	0.34529
5.09138	0.06447	0.14542	0.34647
5.09797	0.06459	0.14558	0.34706
5.10469	0.06472	0.14584	0.34647
5.11128	0.06416	0.14484	0.34735
5.1175	0.0655	0.14639	0.34794
5.12348	0.06509	0.14603	0.34824
5.12865	0.06447	0.146	0.34794
5.13359	0.06534	0.1461	0.34853
5.13794	0.06481	0.14652	0.34824
5.14205	0.06494	0.146	0.34853
5.14603	0.06509	0.14642	0.34882
5.14974	0.06541	0.14594	0.34853
5.15355	0.06547	0.14642	0.34912
5.15744	0.06466	0.14665	0.34912
5.16146	0.06572	0.14735	0.34912
5.16547	0.06509	0.14661	0.34882
5.17015	0.06519	0.14706	0.34912
5.175	0.06669	0.14671	0.35
5.18027	0.06528	0.14739	0.34971
5.18595	0.06603	0.14765	0.35059
5.19199	0.06584	0.14723	0.35118
5.19772	0.06606	0.14719	0.35059
5.20367	0.06641	0.14835	0.34971
5.2099	0.06603	0.14794	0.35
5.21579	0.06666	0.14803	0.34971
5.2212	0.06597	0.14781	0.35059
5.22662	0.06741	0.14874	0.35
5.23133	0.06641	0.14797	0.35059
5.23548	0.06644	0.14906	0.34971
5.23946	0.067	0.14871	0.35
5.243	0.06659	0.1479	0.34941
5.24663	0.06684	0.1491	0.35029
5.2503	0.06737	0.14823	0.34971
5.25401	0.06691	0.14887	0.35
5.25801	0.06719	0.14884	0.35118
5.26235	0.06722	0.14894	0.35059
5.26717	0.06734	0.14916	0.35118
5.27203	0.06709	0.14913	0.35147
5.27767	0.06759	0.14935	0.35147
5.28361	0.06753	0.14932	0.35206
5.29013	0.06697	0.14987	0.35235
5.29654	0.06822	0.14997	0.35294
5.30339	0.06791	0.15016	0.35324
5.31022	0.06769	0.15023	0.35412
5.31653	0.06831	0.15061	0.35441
5.32241	0.06753	0.15045	0.35353
5.32785	0.06819	0.15094	0.35471
5.33287	0.06841	0.15061	0.355
5.3375	0.06828	0.15058	0.35441
5.34143	0.06841	0.151	0.355
5.34542	0.06837	0.15126	0.35471
5.34916	0.06881	0.1511	0.35529
5.35291	0.06816	0.15168	0.355
5.35665	0.0685	0.15142	0.355
5.36076	0.06837	0.15119	0.355
5.36504	0.06862	0.15213	0.35588
5.36948	0.06937	0.15142	0.35618
5.37416	0.06869	0.15187	0.35529
5.37945	0.06841	0.1519	0.35706
5.38511	0.06962	0.152	0.35676
5.39111	0.06928	0.15239	0.35735
5.39681	0.06947	0.15258	0.35853
5.403	0.06978	0.153	0.35706
5.40934	0.06887	0.15229	0.35912
5.41529	0.07069	0.15332	0.35853
5.42099	0.06987	0.15319	0.35853
5.42607	0.06894	0.1531	0.35882
5.43085	0.07056	0.15365	0.35882
5.43525	0.06959	0.15261	0.35941
5.43943	0.06959	0.15319	0.35882
5.44305	0.07022	0.15326	0.35941
5.44674	0.07025	0.15352	0.35941
5.45025	0.07019	0.15371	0.35941
5.45404	0.06978	0.15355	0.35971
5.45826	0.071	0.1541	0.35912
5.46263	0.07006	0.153	0.36059
5.46733	0.07025	0.15435	0.36059
5.47253	0.07116	0.15397	0.36088
5.47806	0.07034	0.15387	0.36088
5.48415	0.07112	0.15506	0.36206
5.49036	0.07106	0.15416	0.36206
5.49689	0.07078	0.15555	0.36206
5.50352	0.0715	0.15494	0.36294
5.51054	0.07087	0.15523	0.36235
5.51688	0.07128	0.15471	0.36353
5.52255	0.07144	0.15539	0.36294
5.52829	0.07147	0.15558	0.36324
5.53296	0.07209	0.15545	0.36382
5.53757	0.07106	0.15603	0.36382
5.54175	0.072	0.15532	0.36353
5.54559	0.07231	0.156	0.36324
5.54948	0.07131	0.15587	0.36441
5.55312	0.07216	0.1559	0.36412
5.55714	0.0715	0.1561	0.36412
5.56113	0.07194	0.15645	0.36441
5.56528	0.07266	0.15587	0.36382
5.56961	0.07234	0.15603	0.36471
5.57439	0.07209	0.15671	0.36529
5.57978	0.07281	0.15655	0.36471
5.58539	0.07272	0.15661	0.36529
5.59106	0.07222	0.15726	0.36647
5.59701	0.07269	0.15674	0.36618
5.60304	0.07256	0.15719	0.36647
5.60938	0.07325	0.1579	0.36765
5.61504	0.07259	0.15735	0.36676
5.6206	0.07359	0.15845	0.36735
5.62595	0.07281	0.15729	0.36735
5.63068	0.07353	0.158	0.36765
5.63492	0.07359	0.15797	0.36735
5.6391	0.07284	0.15806	0.36765
5.64305	0.074	0.158	0.36765
5.64679	0.07316	0.15781	0.36765
5.65027	0.07337	0.15871	0.36765
5.65374	0.07381	0.15803	0.36824
5.65764	0.07378	0.15794	0.36765
5.66194	0.07387	0.15881	0.36912
5.66649	0.07347	0.15832	0.36882
5.6714	0.07362	0.15877	0.36912
5.67694	0.07406	0.15935	0.37
5.68289	0.07437	0.1591	0.36971
5.689	0.07456	0.15965	0.37
5.69557	0.07425	0.15916	0.37147
5.7022	0.07425	0.16016	0.36971
5.70878	0.07512	0.16006	0.37176
5.71536	0.07419	0.16045	0.37147
5.72142	0.07503	0.16006	0.37265
5.72683	0.07509	0.15997	0.37176
5.73183	0.07506	0.16065	0.37265
5.73655	0.07534	0.16016	0.37265
5.74098	0.07472	0.16035	0.37147
5.745	0.07519	0.16052	0.37294
5.74862	0.07547	0.16132	0.37176
5.75248	0.075	0.15997	0.37294
5.75633	0.07509	0.16094	0.37235
5.76031	0.07522	0.16097	0.37235
5.76452	0.07562	0.16042	0.37382
5.76891	0.07553	0.16184	0.37265
5.77365	0.07594	0.16068	0.37412
5.77882	0.07556	0.16142	0.37353
5.78431	0.07634	0.16177	0.37412
5.79037	0.07641	0.16139	0.37471
5.79629	0.07572	0.1619	0.37529
5.80223	0.07612	0.16197	0.37559
5.80843	0.07659	0.16232	0.37559
5.81461	0.07634	0.16229	0.37588
5.82032	0.07622	0.16319	0.37618
5.8253	0.07659	0.16268	0.37588
5.83011	0.07691	0.16245	0.37647
5.83464	0.07681	0.16345	0.37676
5.83877	0.07731	0.16258	0.37647
5.84263	0.07659	0.16268	0.37647
5.84668	0.07759	0.16306	0.37706
5.85031	0.07691	0.16268	0.37676
5.85424	0.077	0.1631	0.37647
5.85794	0.07669	0.163	0.37735
5.8623	0.07694	0.16332	0.37676
5.86692	0.07737	0.16226	0.37765
5.87191	0.07675	0.1641	0.37794
5.87753	0.07756	0.16274	0.37824
5.88337	0.07678	0.16342	0.37882
5.88972	0.07737	0.16416	0.37853
5.89623	0.07863	0.16323	0.37971
5.9029	0.078	0.16452	0.37941
5.90974	0.07781	0.16416	0.38
5.91632	0.07831	0.16442	0.38059
5.92219	0.07841	0.1639	0.38029
5.92748	0.07794	0.16394	0.38088
5.93248	0.07841	0.16513	0.38059
5.9372	0.07881	0.16458	0.38088
5.94133	0.07813	0.16523	0.38059
5.94531	0.07878	0.16471	0.38088
5.94902	0.07797	0.16452	0.38088
5.95254	0.07875	0.16552	0.38147
5.9565	0.07831	0.16413	0.38147
5.9604	0.07872	0.16542	0.38088
5.96459	0.07891	0.16539	0.38176
5.96906	0.07881	0.16468	0.38147
5.97379	0.07944	0.16542	0.38176
5.9789	0.07878	0.16584	0.38265
5.98447	0.07956	0.16603	0.38206
5.99013	0.07956	0.16497	0.38324
5.99458	0.07953	0.16703	0.38324
6.00215	0.07981	0.16581	0.38353
6.00843	0.07991	0.16584	0.38441
6.01433	0.07953	0.167	0.38412
6.02018	0.08013	0.166	0.385
6.02511	0.07981	0.16652	0.38412
6.03004	0.08044	0.16655	0.38529
6.03413	0.07984	0.16674	0.385
6.03822	0.08028	0.16626	0.38441
6.04204	0.08022	0.16674	0.385
6.04573	0.08025	0.167	0.38412
6.04966	0.08097	0.16684	0.38559
6.05341	0.08003	0.16719	0.38529
6.0573	0.08156	0.16735	0.385
6.06147	0.08025	0.16703	0.38559
6.06587	0.08066	0.16752	0.38588
6.07074	0.08128	0.16716	0.38647
6.07616	0.08031	0.16768	0.38618
6.08187	0.08178	0.16774	0.38735
6.08818	0.08125	0.16774	0.38735
6.09448	0.08134	0.16797	0.38765
6.10103	0.08156	0.16861	0.38824
6.10802	0.0815	0.16871	0.38824
6.11444	0.08234	0.16819	0.38882
6.12059	0.08103	0.16948	0.38882
6.12622	0.08266	0.16906	0.38912
6.13141	0.082	0.16897	0.38912
6.13602	0.08175	0.16955	0.39
6.14019	0.08278	0.16884	0.38941
6.14428	0.08184	0.16887	0.38912
6.14811	0.08253	0.16981	0.39
6.15185	0.08262	0.16913	0.38941
6.15564	0.08184	0.1699	0.38971
6.15962	0.08262	0.1699	0.38971
6.16388	0.0825	0.17006	0.39
6.16803	0.08256	0.16965	0.39
6.17292	0.08237	0.17006	0.39029
6.17798	0.08337	0.17	0.39059
6.18372	0.08228	0.16971	0.39118
6.18942	0.08297	0.17071	0.39118
6.19513	0.08287	0.17035	0.39118
6.20126	0.083	0.17071	0.39147
6.20752	0.08319	0.17087	0.39206
6.21354	0.08375	0.17087	0.39235
6.21924	0.08344	0.17097	0.38794
6.22461	0.08366	0.17119	0.38735
6.22955	0.08378	0.17158	0.38618
6.23382	0.08319	0.1709	0.38618
6.23799	0.08409	0.172	0.38647
6.24185	0.084	0.17081	0.38588
6.24576	0.08419	0.17097	0.38735
6.24936	0.08362	0.17187	0.38618
6.25334	0.08356	0.17116	0.38676
6.25742	0.08456	0.17187	0.38676
6.26173	0.08369	0.17171	0.38706
6.26621	0.08481	0.17168	0.38794
6.2709	0.08406	0.17161	0.38706
6.27654	0.08403	0.17203	0.38882
6.28257	0.08578	0.17265	0.38882
6.28872	0.0835	0.17148	0.38853
6.29517	0.08534	0.1729	0.38971
6.30175	0.08569	0.17245	0.38912
6.30854	0.08491	0.17297	0.39059
6.31523	0.08566	0.17368	0.39059
6.32131	0.08478	0.1729	0.39029
6.32681	0.08603	0.17371	0.39088
6.33188	0.08525	0.17348	0.39147
6.33629	0.08531	0.17387	0.39147
6.34054	0.08603	0.17381	0.39059
6.34449	0.08512	0.17306	0.39176
6.34834	0.08628	0.17452	0.39147
6.35209	0.08506	0.17345	0.39088
6.35582	0.08603	0.17394	0.39235
6.35981	0.08631	0.17387	0.39147
6.36372	0.08531	0.17423	0.39265
6.36808	0.08634	0.17477	0.39265
6.37285	0.08612	0.17374	0.39235
6.37828	0.08644	0.1751	0.39324
6.3833	0.08616	0.17465	0.39353
6.38922	0.08669	0.17484	0.39382
6.39525	0.08716	0.175	0.39353
6.40099	0.08622	0.17506	0.39441
6.40708	0.08766	0.17474	0.39441
6.41335	0.08662	0.17458	0.39412
6.41877	0.08709	0.17606	0.39471
6.42412	0.08737	0.17494	0.39441
6.4292	0.0865	0.17561	0.395
6.43348	0.08772	0.17587	0.39441
6.43761	0.08709	0.17513	0.39471
6.44148	0.08747	0.17619	0.39471
6.44502	0.08756	0.17539	0.395
6.44862	0.08762	0.17619	0.39529
6.45237	0.08753	0.1761	0.39471
6.4562	0.08744	0.17613	0.39471
6.46059	0.08828	0.17729	0.39471
6.46515	0.08741	0.17568	0.39441
6.46978	0.08769	0.17723	0.395
6.47483	0.08825	0.17632	0.395
6.48062	0.08869	0.17671	0.39559
6.48664	0.08819	0.17739	0.39647
6.49311	0.08869	0.17642	0.39588
6.4995	0.08872	0.17842	0.39706
6.50612	0.08847	0.17726	0.39735
6.51268	0.08947	0.17761	0.39735
6.519	0.08862	0.17752	0.39794
6.52477	0.08947	0.1781	0.39765
6.52988	0.08919	0.17781	0.39794
6.53448	0.08903	0.17755	0.39794
6.53896	0.08969	0.17906	0.39853
6.54288	0.08937	0.17758	0.39853
6.54672	0.08972	0.17845	0.39824
6.5506	0.08947	0.1789	0.39882
6.55432	0.08947	0.17835	0.39853
6.55818	0.09	0.17871	0.39882
6.56234	0.08906	0.17842	0.39882
6.56666	0.09047	0.17874	0.39882
6.57123	0.08984	0.17845	0.39971
6.57649	0.09053	0.17903	0.39971
6.58158	0.09028	0.17971	0.40059
6.58764	0.08987	0.17894	0.39971
6.59343	0.09012	0.18013	0.40059
6.59929	0.09069	0.17968	0.40088
6.60555	0.09053	0.17974	0.40059
6.61181	0.09056	0.17981	0.40147
6.61744	0.09091	0.17965	0.40088
6.62303	0.09112	0.18045	0.40176
6.62808	0.09062	0.18006	0.40147
6.63239	0.09162	0.18058	0.40147
6.63661	0.09081	0.18042	0.40147
6.64051	0.09144	0.18077	0.40206
6.64421	0.09147	0.18045	0.40176
6.64789	0.09041	0.17987	0.40176
6.65164	0.09222	0.1809	0.40206
6.65535	0.09084	0.18045	0.40235
6.65974	0.09172	0.18055	0.40235
6.66451	0.09162	0.18119	0.40294
6.66945	0.09091	0.1801	0.40265
6.67467	0.09284	0.18135	0.40294
6.68038	0.09156	0.18084	0.40324
6.68627	0.09294	0.18145	0.40294
6.69269	0.09216	0.18165	0.40412
6.69917	0.09194	0.1819	0.40412
6.70596	0.09297	0.18281	0.40441
6.71251	0.09175	0.18177	0.40441
6.71883	0.09244	0.18303	0.40529
6.72444	0.094	0.18213	0.40529
6.72944	0.09197	0.18226	0.405
6.73406	0.0935	0.18287	0.40559
6.73827	0.09322	0.18294	0.405
6.74254	0.09262	0.18255	0.40559
6.74631	0.09372	0.1829	0.40588
6.75001	0.09269	0.18294	0.40559
6.75384	0.09319	0.1829	0.40588
6.75767	0.09438	0.18323	0.40588
6.76163	0.09306	0.18323	0.40618
6.76605	0.09384	0.1829	0.40588
6.77062	0.09416	0.18365	0.40676
6.77561	0.09312	0.18335	0.40676
6.78115	0.09472	0.18352	0.40735
6.78692	0.09334	0.1841	0.40824
6.79256	0.09475	0.18342	0.40765
6.79846	0.09475	0.18448	0.40853
6.8047	0.09341	0.18384	0.40824
6.81066	0.09566	0.18397	0.40853
6.81641	0.09403	0.18465	0.40853
6.82182	0.09453	0.18458	0.40882
6.82679	0.09547	0.18497	0.40912
6.83111	0.09381	0.18406	0.40853
6.8352	0.09538	0.18545	0.40853
6.83917	0.09481	0.18452	0.40765
6.84286	0.09516	0.18526	0.40824
6.84663	0.09494	0.18552	0.40853
6.85023	0.09472	0.18484	0.40824
6.85414	0.09591	0.18539	0.40912
6.8584	0.09463	0.18519	0.40853
6.86288	0.09534	0.18539	0.40853
6.86762	0.09603	0.18487	0.40941
6.87305	0.09547	0.18616	0.40941
6.87882	0.09575	0.18552	0.41029
6.88478	0.09625	0.18568	0.41
6.89097	0.09541	0.18642	0.41147
6.89757	0.09669	0.18635	0.41235
6.90417	0.09681	0.18626	0.41147
6.911	0.09528	0.18613	0.41235
6.91724	0.09775	0.18658	0.41206
6.9228	0.09609	0.18668	0.41206
6.92822	0.09638	0.1869	0.41206
6.93303	0.09812	0.18713	0.41206
6.9375	0.09616	0.18652	0.41265
6.9416	0.09712	0.18803	0.41294
6.94544	0.09638	0.18635	0.41294
6.94911	0.09775	0.18729	0.41265
6.95304	0.09681	0.1879	0.41353
6.95693	0.09784	0.1871	0.41265
6.96087	0.09759	0.18823	0.41294
6.96506	0.09681	0.18732	0.41324
6.96982	0.098	0.18739	0.41294
6.97501	0.09759	0.18745	0.41382
6.98027	0.09759	0.18755	0.41412
6.98604	0.09806	0.18806	0.41471
6.99198	0.09756	0.18771	0.41471
6.99775	0.09841	0.18845	0.41529
7.00381	0.09894	0.18813	0.41529
7.01009	0.09775	0.18794	0.41529
7.01604	0.09819	0.18932	0.41618
7.02147	0.09828	0.18845	0.41618
7.02668	0.09787	0.18894	0.41559
7.03115	0.1005	0.189	0.41706
7.03528	0.09734	0.18916	0.41529
7.03923	0.09925	0.18894	0.41647
7.04313	0.09894	0.18961	0.41588
7.04663	0.09828	0.18952	0.41588
7.05044	0.09947	0.189	0.41676
7.0542	0.09928	0.18968	0.41618
7.05831	0.09866	0.18881	0.41676
7.06279	0.09869	0.18916	0.41647
7.0677	0.09891	0.18971	0.41676
7.07312	0.09991	0.1891	0.41735
7.07908	0.09884	0.19058	0.41735
7.08529	0.09919	0.18981	0.41824
7.09128	0.10075	0.19019	0.41824
7.09788	0.09928	0.19068	0.41853
7.10464	0.10028	0.19052	0.42
7.11123	0.10103	0.19116	0.41912
7.11742	0.09997	0.19016	0.42029
7.12302	0.10103	0.19197	0.42
7.12849	0.10053	0.19116	0.41971
7.13309	0.1005	0.19097	0.42
7.13756	0.10081	0.19242	0.42029
7.14148	0.10075	0.1909	0.42
7.14541	0.10131	0.19126	0.42
7.14917	0.10022	0.19174	0.42088
7.15282	0.10178	0.19106	0.42
7.15666	0.10053	0.19119	0.42118
7.16071	0.10116	0.19184	0.42029
7.1652	0.10147	0.19123	0.42088
7.16968	0.10169	0.19142	0.42088
7.17479	0.10144	0.19226	0.42147
7.18004	0.10187	0.19177	0.42176
7.18582	0.10166	0.192	0.42118
7.19183	0.10153	0.1921	0.42324
7.1976	0.10219	0.19265	0.42235
7.20379	0.10169	0.19216	0.42265
7.20997	0.10234	0.1929	0.42353
7.21577	0.10253	0.19271	0.42324
7.22136	0.10247	0.19258	0.42353
7.22612	0.10216	0.19368	0.42353
7.23077	0.10275	0.19258	0.42353
7.23494	0.10237	0.19342	0.42353
7.23882	0.10234	0.19345	0.42382
7.24272	0.10287	0.19239	0.41941
7.24633	0.10241	0.19339	0.41824
7.24995	0.10322	0.19316	0.41853
7.25384	0.10259	0.19306	0.41794
7.2577	0.10341	0.19371	0.41824
7.26217	0.10259	0.19361	0.41912
7.26703	0.10328	0.19355	0.41853
7.27198	0.1035	0.19329	0.41941
7.2778	0.10281	0.19403	0.41971
7.2839	0.10422	0.19371	0.42029
7.29057	0.103	0.19387	0.42059
7.29683	0.10381	0.19484	0.41971
7.30322	0.10422	0.19452	0.42118
7.30997	0.10388	0.19448	0.42059
7.31627	0.10481	0.1951	0.42206
7.32202	0.104	0.19477	0.42088
7.32757	0.10416	0.19539	0.42176
7.33232	0.10406	0.19506	0.42235
7.33677	0.10459	0.19532	0.42176
7.34089	0.10441	0.19519	0.42235
7.34475	0.10475	0.19603	0.42176
7.34839	0.10491	0.19513	0.42235
7.35225	0.10441	0.19513	0.42235
7.35601	0.10422	0.19584	0.42294
7.36001	0.10519	0.19542	0.42353
7.36421	0.10469	0.19561	0.42206
7.3689	0.10544	0.19577	0.42382
7.37364	0.1055	0.19581	0.42294
7.37923	0.10522	0.19655	0.42265
7.38469	0.10603	0.19577	0.42382
7.39062	0.10516	0.19635	0.42235
7.39656	0.10597	0.19665	0.42471
7.40275	0.10559	0.19674	0.42382
7.40895	0.10694	0.19642	0.42471
7.41489	0.10594	0.19603	0.42412
7.42044	0.10575	0.19752	0.42441
7.42549	0.10659	0.19626	0.42559
7.43016	0.10606	0.1969	0.42471
7.4344	0.10622	0.19713	0.425
7.4385	0.10663	0.19713	0.42529
7.44219	0.10619	0.19777	0.425
7.44575	0.10628	0.19694	0.42559
7.44954	0.10675	0.19761	0.42471
7.45343	0.10644	0.19639	0.42588
7.45762	0.10663	0.1981	0.42588
7.46191	0.10688	0.19742	0.42559
7.46672	0.10678	0.19716	0.42618
7.47172	0.10709	0.19842	0.42618
7.47738	0.10744	0.19755	0.42706
7.48377	0.1075	0.19787	0.42676
7.4904	0.10738	0.19845	0.42853
7.49683	0.10756	0.19829	0.42735
7.50336	0.10816	0.19832	0.42824
7.50998	0.10763	0.19832	0.42882
7.51617	0.10825	0.19932	0.42824
7.5221	0.10797	0.19884	0.42971
7.5274	0.10813	0.19884	0.42912
7.53198	0.10863	0.19913	0.43
7.53647	0.10822	0.19848	0.42912
7.54077	0.10847	0.19968	0.42882
7.54448	0.10856	0.19848	0.43029
7.54818	0.10847	0.19965	0.42882
7.55192	0.10809	0.19919	0.43
7.55574	0.10938	0.19916	0.42941
7.55982	0.10819	0.19971	0.42971
7.56401	0.10906	0.19961	0.43088
7.56857	0.10891	0.19929	0.43
7.57345	0.10919	0.19945	0.43118
7.57899	0.10884	0.20023	0.43088
7.58442	0.10928	0.20029	0.43118
7.5903	0.10906	0.19955	0.43176
7.59601	0.10956	0.20097	0.43235
7.60242	0.10972	0.20026	0.43265
7.60855	0.10972	0.20065	0.43206
7.61404	0.10994	0.20132	0.43324
7.61977	0.11006	0.20026	0.43265
7.6248	0.10988	0.20135	0.43353
7.62953	0.11013	0.20071	0.43324
7.63372	0.11009	0.20135	0.43294
7.63771	0.11069	0.20081	0.43353
7.64149	0.10941	0.20129	0.43382
7.64506	0.11063	0.20155	0.43353
7.64866	0.11044	0.20084	0.43353
7.65247	0.10984	0.20148	0.43353
7.65632	0.11172	0.20171	0.43412
7.66071	0.11013	0.20126	0.43382
7.6654	0.11047	0.20177	0.43471
7.67053	0.11172	0.20129	0.43471
7.67604	0.11019	0.2019	0.435
7.68197	0.11187	0.20206	0.43559
7.6887	0.11081	0.20171	0.43529
7.6954	0.11181	0.20223	0.43618
7.70192	0.11113	0.20248	0.43588
7.7083	0.11175	0.20226	0.43676
7.71456	0.11194	0.20219	0.43676
7.72057	0.11128	0.20332	0.43676
7.7261	0.11256	0.20242	0.43765
7.73102	0.112	0.20339	0.43647
7.73536	0.11144	0.20358	0.43765
7.73973	0.11284	0.20335	0.43676
7.74365	0.11169	0.20316	0.43735
7.74736	0.11237	0.20406	0.43765
7.75115	0.11266	0.20377	0.43676
7.75494	0.11234	0.2029	0.43765
7.75908	0.11128	0.20406	0.43765
7.7633	0.11325	0.20348	0.43765
7.76786	0.11244	0.20303	0.43824
7.77261	0.11337	0.20394	0.43824
7.77812	0.11319	0.20326	0.43941
7.78347	0.11262	0.20439	0.43853
7.78926	0.11334	0.2041	0.43912
7.79526	0.1135	0.20442	0.43971
7.80141	0.11356	0.20455	0.43941
7.80775	0.11378	0.20481	0.44
7.81372	0.11325	0.20481	0.43971
7.81948	0.11419	0.20506	0.44059
7.82459	0.11331	0.20503	0.44
7.82942	0.11441	0.20532	0.44029
7.83372	0.11391	0.2051	0.44029
7.83777	0.11387	0.20577	0.44029
7.8415	0.11466	0.20448	0.44059
7.84541	0.11312	0.20626	0.44
7.84909	0.115	0.20503	0.44088
7.85288	0.11428	0.20548	0.44059
7.85677	0.11428	0.20558	0.44059
7.86124	0.11441	0.2059	0.44147
7.86584	0.11387	0.20661	0.44088
7.87104	0.11491	0.20552	0.44206
7.87659	0.11412	0.20694	0.44176
7.88264	0.11537	0.2059	0.44206
7.88908	0.11491	0.20648	0.44294
7.89591	0.11494	0.20765	0.44265
7.90247	0.11581	0.20652	0.44353
7.9092	0.115	0.20719	0.44265
7.91524	0.11594	0.20813	0.44441
7.92106	0.11625	0.2061	0.44441
7.92664	0.11494	0.20819	0.44382
7.93162	0.116	0.20594	0.44471
7.9361	0.11519	0.20935	0.44353
7.94007	0.11659	0.20681	0.44324
7.94404	0.11578	0.20816	0.44294
7.94796	0.11612	0.20874	0.44176
7.95162	0.1165	0.20581	0.44235
7.95534	0.11519	0.20945	0.44235
7.95924	0.11731	0.20652	0.44235
7.96346	0.11537	0.20784	0.44265
7.96789	0.11687	0.20842	0.44294
7.97277	0.11691	0.20716	0.44353
7.97803	0.11612	0.20929	0.44324
7.98347	0.117	0.20742	0.44382
7.98925	0.11691	0.20977	0.44412
7.99501	0.11756	0.20877	0.44382
8.00117	0.11666	0.20942	0.44471
8.00732	0.11778	0.20916	0.44471
8.01326	0.11712	0.20913	0.44471
8.01896	0.11703	0.20929	0.44559
8.02417	0.11862	0.20971	0.445
8.0288	0.11706	0.20881	0.44559
8.03315	0.11806	0.21023	0.44529
8.03705	0.11803	0.20848	0.44529
8.04091	0.11762	0.21035	0.44559
8.04474	0.11812	0.20935	0.44529
8.0483	0.11794	0.20971	0.44529
8.05195	0.11794	0.21003	0.44559
8.05584	0.11728	0.20961	0.44529
8.06012	0.11844	0.20994	0.44588
8.06482	0.11809	0.20977	0.44559
8.06987	0.11869	0.20981	0.44647
8.07531	0.11869	0.20968	0.44676
8.08105	0.11862	0.21045	0.44676
8.08751	0.11941	0.21026	0.44824
8.094	0.11897	0.21197	0.44794
8.10096	0.1195	0.20968	0.44824
8.10772	0.11916	0.21184	0.44882
8.11428	0.11894	0.21052	0.44824
8.11998	0.11997	0.21103	0.44882
8.12556	0.11869	0.21171	0.44882
8.13056	0.11963	0.21045	0.44882
8.13513	0.12063	0.21197	0.44941
8.13939	0.11922	0.21158	0.44941
8.1433	0.12013	0.2109	0.44912
8.14703	0.12016	0.21213	0.44941
8.15079	0.11969	0.21223	0.44941
8.15456	0.11991	0.21145	0.44912
8.15863	0.12041	0.21213	0.44912
8.16275	0.12	0.21177	0.44941
8.1671	0.12103	0.212	0.45
8.17204	0.12034	0.21171	0.44971
8.17735	0.12053	0.21277	0.45029
8.18287	0.12094	0.21229	0.45029
8.18859	0.1215	0.21284	0.45088
8.19447	0.12016	0.21297	0.45118
8.20057	0.12184	0.21252	0.45147
8.20683	0.12078	0.21277	0.45118
8.21291	0.12141	0.21316	0.45206
8.21852	0.12128	0.21303	0.45176
8.22372	0.12194	0.21323	0.45176
8.22884	0.12128	0.21371	0.45206
8.23318	0.12216	0.2131	0.45235
8.23722	0.12156	0.21335	0.45235
8.24112	0.12206	0.21358	0.45235
8.24484	0.12216	0.21358	0.45206
8.24861	0.12138	0.21365	0.45265
8.25242	0.12269	0.21368	0.45206
8.25639	0.12188	0.214	0.45265
8.26064	0.12303	0.21374	0.45294
8.26533	0.12191	0.21384	0.45324
8.27053	0.12325	0.2139	0.45353
8.27605	0.12225	0.21381	0.45324
8.28193	0.12247	0.21448	0.45441
8.28826	0.12356	0.21461	0.45441
8.29495	0.12209	0.21439	0.45441
8.30173	0.12422	0.21487	0.45529
8.30863	0.12259	0.21448	0.45471
8.31492	0.12447	0.21484	0.45529
8.32079	0.12328	0.21516	0.455
8.32606	0.12409	0.21513	0.455
8.33093	0.12388	0.2151	0.45559
8.33542	0.12341	0.21542	0.45529
8.33961	0.12475	0.21529	0.45588
8.34359	0.12322	0.21574	0.45529
8.34735	0.12416	0.21542	0.45559
8.35111	0.12406	0.21594	0.45559
8.35466	0.12378	0.21571	0.455
8.35875	0.12444	0.21671	0.45588
8.36287	0.12394	0.21603	0.45559
8.3671	0.1245	0.21594	0.45618
8.37193	0.12381	0.21629	0.45676
8.37732	0.12469	0.21603	0.45647
8.38284	0.12453	0.21619	0.45676
8.38857	0.125	0.21645	0.45765
8.39458	0.12569	0.21632	0.45735
8.40045	0.1245	0.21629	0.45765
8.40647	0.12537	0.21732	0.45794
8.41249	0.12544	0.21687	0.45735
8.41825	0.12531	0.21713	0.45824
8.42345	0.12609	0.21735	0.45882
8.42829	0.12516	0.2169	0.45824
8.43257	0.12637	0.21729	0.45853
8.43663	0.12463	0.21787	0.45853
8.44045	0.12659	0.21697	0.45882
8.44408	0.12488	0.21758	0.45824
8.44777	0.12556	0.21745	0.45824
8.45137	0.12666	0.21716	0.45853
8.45535	0.12509	0.21729	0.45853
8.45964	0.12656	0.21768	0.45941
8.46412	0.12597	0.21729	0.45912
8.46905	0.12653	0.2179	0.45882
8.47428	0.12641	0.21803	0.46
8.48021	0.12678	0.21771	0.45971
8.48645	0.12672	0.21816	0.46029
8.49276	0.12628	0.21958	0.46088
8.49955	0.12787	0.21797	0.46088
8.50627	0.12656	0.2189	0.46147
8.51291	0.12744	0.2191	0.46147
8.51914	0.12731	0.21845	0.46147
8.52478	0.12762	0.21942	0.46147
8.52961	0.12734	0.21939	0.46206
8.53421	0.12784	0.21894	0.46206
8.53838	0.12781	0.219	0.46206
8.54249	0.12728	0.21965	0.46206
8.54626	0.12837	0.21945	0.46206
8.55004	0.12762	0.21903	0.46206
8.55377	0.12803	0.21971	0.46235
8.55775	0.12853	0.21942	0.46235
8.56196	0.12791	0.21877	0.46206
8.56615	0.12816	0.22026	0.46294
8.57103	0.12837	0.21965	0.46265
8.57626	0.12859	0.22003	0.46324
8.58173	0.12841	0.22019	0.46353
8.58765	0.12891	0.21952	0.46324
8.59331	0.12903	0.22074	0.46412
8.59948	0.12881	0.22029	0.46441
8.60544	0.12941	0.22	0.46382
8.61171	0.1295	0.22045	0.46471
8.61755	0.12866	0.22077	0.46529
8.62275	0.13009	0.22084	0.46412
8.62783	0.12862	0.22065	0.46471
8.63204	0.12987	0.221	0.46529
8.63621	0.12956	0.22106	0.465
8.64004	0.12931	0.22068	0.46441
8.644	0.12997	0.22123	0.46529
8.64756	0.12909	0.22081	0.465
8.65136	0.13019	0.22145	0.465
8.65511	0.12966	0.22177	0.46559
8.65947	0.13006	0.22123	0.46529
8.66405	0.13012	0.22074	0.46559
8.66891	0.12953	0.22219	0.46559
8.67455	0.13103	0.22126	0.46529
8.68056	0.12966	0.22135	0.46618
8.68641	0.13075	0.22255	0.46618
8.69296	0.13128	0.22187	0.46676
8.69974	0.13053	0.22255	0.46676
8.70638	0.13166	0.22281	0.46647
8.71334	0.13081	0.22268	0.46676
8.71934	0.13187	0.22274	0.46647
8.72491	0.13134	0.22297	0.46735
8.72983	0.13203	0.22335	0.46647
8.73434	0.13172	0.22258	0.46676
8.7385	0.1315	0.22345	0.46676
8.74246	0.13153	0.22326	0.46706
8.74611	0.13169	0.22371	0.46706
8.74976	0.13175	0.22371	0.46676
8.75363	0.13209	0.22345	0.46735
8.75747	0.13187	0.22319	0.46706
8.76145	0.13187	0.22403	0.46765
8.76574	0.13216	0.22284	0.46706
8.77039	0.13237	0.22423	0.46794
8.77567	0.13197	0.22352	0.46853
8.78123	0.13284	0.22439	0.46765
8.78685	0.13281	0.22397	0.46794
8.7928	0.13237	0.22423	0.46882
8.79836	0.13334	0.22439	0.46912
8.80452	0.13316	0.22365	0.46941
8.81083	0.13306	0.22484	0.46971
8.81633	0.13353	0.22445	0.46971
8.82169	0.13281	0.22461	0.46912
8.82671	0.13334	0.22529	0.47
8.83111	0.13375	0.22452	0.46912
8.8351	0.13347	0.22526	0.46971
8.83874	0.13356	0.2251	0.47029
8.84269	0.13412	0.2249	0.46971
8.84612	0.13334	0.22458	0.47029
8.84977	0.13359	0.22545	0.46941
8.85372	0.13422	0.22468	0.47029
8.85791	0.13359	0.22477	0.47
8.86235	0.13428	0.22623	0.47
8.86719	0.134	0.22542	0.47118
8.87266	0.13444	0.22574	0.47059
8.87832	0.13412	0.22539	0.47176
8.88436	0.13494	0.22639	0.47147
8.89086	0.13478	0.22574	0.47206
8.89743	0.1345	0.22639	0.47235
8.90402	0.13613	0.22648	0.47235
8.91062	0.13462	0.22587	0.47294
8.9171	0.13541	0.22719	0.47324
8.92299	0.13572	0.22639	0.47324
8.92791	0.13519	0.22655	0.47294
8.9326	0.13547	0.22719	0.47265
8.93685	0.1355	0.22655	0.47235
8.94088	0.13541	0.22681	0.47294
8.9446	0.1365	0.22716	0.47265
8.94834	0.13569	0.22723	0.47294
8.95188	0.13622	0.22703	0.47324
8.95594	0.13572	0.22677	0.47353
8.95998	0.13653	0.22761	0.47324
8.96427	0.13631	0.22758	0.47324
8.96892	0.13584	0.22768	0.47382
8.9739	0.13675	0.22758	0.47382
8.97952	0.13691	0.22745	0.47382
8.98524	0.13628	0.22768	0.47441
8.99131	0.13713	0.22732	0.475
8.99718	0.13613	0.228	0.47412
9.00332	0.13731	0.22806	0.47559
9.0098	0.13694	0.22797	0.475
9.01543	0.13709	0.22803	0.47559
9.02077	0.13803	0.22826	0.47559
9.02583	0.13713	0.22823	0.47529
9.03023	0.13794	0.22839	0.47588
9.03444	0.13725	0.22884	0.47588
9.03833	0.13766	0.22845	0.47529
9.04213	0.13734	0.22926	0.47618
9.04559	0.1375	0.22887	0.47559
9.04942	0.1385	0.2289	0.47618
9.05306	0.13731	0.22903	0.47618
9.05746	0.13778	0.22929	0.47588
9.06194	0.13875	0.22913	0.47588
9.06675	0.13772	0.22894	0.47588
9.07204	0.13866	0.22926	0.47676
9.0781	0.13884	0.22961	0.47647
9.08427	0.13869	0.22897	0.47706
9.09056	0.13847	0.23048	0.47765
9.09715	0.13897	0.22929	0.47735
9.10405	0.13859	0.22965	0.47765
9.11039	0.13956	0.23071	0.47853
9.11666	0.13931	0.23	0.47824
9.1226	0.13959	0.23074	0.47824
9.12779	0.13941	0.23055	0.47912
9.13239	0.1395	0.22981	0.47824
9.13642	0.14	0.23081	0.47853
9.14032	0.13944	0.23019	0.47912
9.14422	0.13984	0.23074	0.47853
9.148	0.13991	0.23003	0.47882
9.15172	0.13897	0.23158	0.47853
9.15546	0.14053	0.23006	0.47853
9.15946	0.13984	0.23087	0.47882
9.16388	0.14034	0.23055	0.47941
9.1682	0.14034	0.23081	0.47882
9.17341	0.13994	0.23094	0.47824
9.1788	0.14031	0.23142	0.47882
9.18444	0.14078	0.23116	0.47853
9.19029	0.14091	0.23123	0.47882
9.19601	0.14059	0.23184	0.47912
9.20212	0.14131	0.23161	0.47941
9.20814	0.14022	0.23135	0.47941
9.21403	0.14144	0.23265	0.48
9.21939	0.14144	0.23161	0.47941
9.22433	0.14138	0.23168	0.48
9.22903	0.14163	0.23248	0.48029
9.23302	0.14178	0.23184	0.48
9.23686	0.14134	0.23294	0.47971
9.24057	0.14134	0.23197	0.48059
9.24436	0.14172	0.23294	0.48029
9.24796	0.14166	0.23203	0.48
9.25155	0.14128	0.23271	0.48088
9.25586	0.14241	0.23313	0.48059
9.26033	0.14181	0.23177	0.48088
9.26508	0.14178	0.23342	0.48118
9.2702	0.14272	0.23258	0.48088
9.27608	0.14219	0.23281	0.48147
9.28199	0.14322	0.23348	0.48206
9.28835	0.14234	0.23313	0.48206
9.29521	0.14325	0.23352	0.48294
9.30179	0.14303	0.23394	0.48294
9.30829	0.14331	0.23345	0.48294
9.31471	0.14366	0.23387	0.48324
9.32049	0.14228	0.23403	0.48324
9.32619	0.14438	0.23397	0.48324
9.33097	0.14278	0.23432	0.48353
9.33534	0.14366	0.23465	0.48353
9.33949	0.14397	0.23445	0.48412
9.34319	0.14319	0.23435	0.48324
9.3468	0.14378	0.23461	0.48412
9.35054	0.14438	0.23413	0.48353
9.35444	0.14356	0.23445	0.48353
9.3585	0.14481	0.23448	0.48412
9.36276	0.1435	0.23455	0.48353
9.36736	0.14463	0.23448	0.48382
9.37241	0.14406	0.23529	0.48471
9.37805	0.14494	0.23516	0.48471
9.38346	0.14509	0.23506	0.485
9.38956	0.14406	0.23542	0.48529
9.39566	0.14572	0.23523	0.48559
9.40173	0.14484	0.23497	0.48529
9.40797	0.14503	0.23574	0.48588
9.41384	0.14566	0.23574	0.48588
9.41941	0.14528	0.23552	0.48588
9.42422	0.14538	0.23613	0.48647
9.42898	0.14559	0.23639	0.48647
9.43315	0.14553	0.23597	0.48647
9.43719	0.14572	0.23635	0.48676
9.44086	0.14606	0.23613	0.48618
9.44452	0.1455	0.23594	0.485
9.4483	0.14666	0.23658	0.485
9.45195	0.14528	0.23594	0.48529
9.45611	0.14628	0.23619	0.48471
9.46069	0.14619	0.23674	0.48529
9.46552	0.14688	0.23606	0.48529
9.47088	0.14616	0.23619	0.48588
9.47656	0.14653	0.23694	0.48529
9.48256	0.14684	0.23648	0.48559
9.48905	0.14716	0.23655	0.48588
9.49579	0.14666	0.23732	0.48618
9.50243	0.14709	0.237	0.48618
9.50907	0.14753	0.23723	0.48647
9.51531	0.14688	0.23719	0.48735
9.52098	0.14809	0.23735	0.48706
9.52651	0.14731	0.23774	0.48735
9.53136	0.14734	0.23784	0.48735
9.53576	0.14863	0.23826	0.48735
9.53987	0.14747	0.2371	0.48706
9.54344	0.14734	0.23868	0.48735
9.54711	0.14803	0.23794	0.48706
9.55085	0.14847	0.23768	0.48706
9.55467	0.14703	0.23829	0.48618
9.55866	0.14884	0.23794	0.48471
9.56294	0.14756	0.23752	0.48559
9.56746	0.14797	0.23845	0.48618
9.57241	0.14903	0.23835	0.48588
9.57774	0.14872	0.23858	0.48588
9.58346	0.14916	0.23865	0.48706
9.58948	0.14859	0.23881	0.48706
9.59519	0.14894	0.23852	0.48676
9.60121	0.14841	0.23894	0.48735
9.60748	0.14978	0.23929	0.48735
9.61335	0.14941	0.23923	0.48206
9.61863	0.14916	0.23923	0.48235
9.62365	0.15037	0.23932	0.48088
9.62823	0.14859	0.23929	0.48206
9.63253	0.15006	0.24019	0.48147
9.63635	0.14959	0.23923	0.48147
9.64016	0.14941	0.23961	0.48176
9.64369	0.14984	0.23984	0.48118
9.64742	0.14991	0.23987	0.48206
9.65129	0.15053	0.23955	0.48147
9.65527	0.14944	0.24006	0.48235
9.65974	0.14984	0.23971	0.48176
9.66452	0.15037	0.23981	0.48265
9.66958	0.15	0.23994	0.48294
9.67518	0.15087	0.24058	0.48265
9.68112	0.15094	0.24019	0.48353
9.68772	0.15022	0.24068	0.48382
9.69407	0.15075	0.24071	0.48382
9.70065	0.15112	0.24048	0.48382
9.70736	0.15112	0.24097	0.48471
9.714	0.15172	0.2409	0.48412
9.71972	0.15187	0.24039	0.48412
9.72523	0.15103	0.24119	0.485
9.73003	0.15209	0.24097	0.48471
9.73473	0.15109	0.2411	0.485
9.73899	0.15125	0.24187	0.48529
9.74292	0.15316	0.24071	0.485
9.74665	0.15103	0.24145	0.48529
9.75015	0.15216	0.24158	0.48529
9.75383	0.15244	0.241	0.48529
9.758	0.1525	0.24177	0.48529
9.76216	0.153	0.24135	0.48559
9.76692	0.15122	0.24132	0.48529
9.77169	0.15381	0.24158	0.48559
9.77719	0.15147	0.24181	0.48647
9.7829	0.15387	0.24194	0.48647
9.78871	0.15219	0.24168	0.48618
9.79447	0.15247	0.24232	0.48706
9.80077	0.15397	0.24168	0.48706
9.80683	0.15162	0.24229	0.48735
9.81287	0.15422	0.24265	0.48765
9.81841	0.15334	0.24284	0.48765
9.82355	0.153	0.24261	0.48765
9.82836	0.15416	0.24297	0.48794
9.83235	0.15281	0.24271	0.48735
9.83639	0.15412	0.24277	0.48765
9.84031	0.15347	0.24352	0.48824
9.84396	0.15466	0.24313	0.48824
9.8477	0.15341	0.24261	0.48765
9.85147	0.15372	0.24413	0.48853
9.85571	0.15447	0.24271	0.48824
9.86014	0.15397	0.24358	0.48853
9.86483	0.15428	0.24355	0.48882
9.87012	0.15444	0.24184	0.48882
9.87596	0.15412	0.24429	0.48971
9.88202	0.15516	0.24348	0.48971
9.88832	0.15491	0.24345	0.49029
9.89513	0.15541	0.24484	0.48971
9.90141	0.15534	0.24348	0.49059
9.90829	0.15578	0.24523	0.49029
9.91481	0.15537	0.24358	0.49059
9.92055	0.15531	0.24497	0.49118
9.92613	0.15628	0.25013	0.49029
9.9309	0.15531	0.23529	0.49118
9.93534	0.15653	0.24932	0.49088
9.93956	0.15587	0.24265	0.49088
9.94347	0.15522	0.24484	0.49118
9.94715	0.15709	0.24703	0.49088
[truncated: 2,016 more rows]

## Sheet: Figure_S12B
Volume (uL)	Total Pressure (Kpa)		* Pressure at 50% Duty Cycle to Deliver approximately 500 nL
0	0		* Max Pressure is around 30 kPa
0.0275408	0.699909
0.0516846	1.76737
0.0751712	3.13261
0.0975224	4.25186
0.118553	5.22042
0.138302	6.09134
0.156809	6.91314
0.174267	7.71618
0.190767	8.42783
0.221353	10.1219
0.235634	10.8254
0.249371	11.5988
0.262582	12.3665
0.275353	13.139
0.287717	13.9015
0.299705	14.6663
0.311374	15.4309
0.32274	16.1562
0.344669	17.7229
0.355274	18.4337
0.365662	19.1721
0.375849	19.9162
0.385875	20.6522
0.395717	21.3729
0.405396	22.0937
0.414926	22.8135
0.424321	23.5125
0.442728	24.9491
0.451731	25.6245
0.460629	26.3155
0.469408	27.0077
0.478108	27.6967
0.486702	28.3682
0.495195	29.0389
0.5036	29.7125
