# Supplementary material for: Wireless multi-lateral optofluidic microsystems for real-time programmable optogenetics and photopharmacology
Source: Nat Commun. 2022 Sep 22;13:5571. doi: 10.1038/s41467-022-32947-0 (PMC9500026; doi:10.1038/s41467-022-32947-0)
Supplement: Supplementary file 7 — Source Data [file 41467_2022_32947_MOESM7_ESM.zip › 41467_2022_32947_MOESM7_ESM_revised/Data/Source_Data_Figure_S14.xlsx]

## Sheet: Figure_S14A
	Experimental		Modeling
Time (s)	Flow rate (µL/min)	Time (s)	Flow rate (µL/min)
0.00156	0.00275	0	0
0.00313	0.00275	0.45748	0.16942
0.00469	0.00275	0.88244	0.35924
0.00625	0.00275	1.30341	0.57279
0.00781	0.00275	1.71514	0.73137
0.00937	0.00275	2.11543	0.8517
0.01094	0.00275	2.50446	0.94432
0.0125	0.00275	2.88241	1.01866
0.01406	0.00275	3.25117	1.08119
0.01563	0.00275	3.61154	1.12267
0.01719	0.00275	4.31157	1.22793
0.01875	0.00275	4.65309	1.25224
0.02031	0.00275	4.99026	1.28313
0.02187	0.00275	5.32317	1.30995
0.02344	0.00275	5.65271	1.33476
0.025	0.00275	5.97918	1.35572
0.02656	0.00275	6.30286	1.37503
0.02813	0.00275	6.62434	1.39259
0.02969	0.00275	6.94374	1.40286
0.03125	0.00275	7.5773	1.43702
0.03281	0.00275	7.89188	1.44194
0.03438	0.00275	8.2052	1.45021
0.03594	0.00244	8.5174	1.45869
0.0375	0.00244	8.82892	1.46547
0.03906	0.00241	9.13948	1.46959
0.04063	0.00241	9.44927	1.4734
0.04219	0.00241	9.75845	1.47684
0.04375	0.00239	10.0671	1.47702
0.04531	0.0025	10.6833	1.48285
0.04688	0.00254	10.9906	1.47939
0.04844	0.00254	11.2977	1.47829
0.05	0.00243	11.6044	1.47745
0.05156	0.00227	11.9112	1.47624
0.05312	0.00201	12.2178	1.47259
0.05469	0.00142	12.5241	1.469
0.05625	-8.07079e-05	12.8303	1.46603
0.05781	-0.00173	13.1366	1.24412
0.05937	-0.00336	13.6646	0.93534
0.06094	-0.00457	13.9234	0.87327
0.0625	-0.00574	14.1782	0.81416
0.06406	-0.00637	14.4288	0.75508
0.06563	-0.00637	14.6757	0.70006
0.06719	-0.00644	14.9191	0.65033
0.06875	-0.00619	15.1597	0.60596
0.07031	-0.00615	15.3975	0.56648
0.07187	-0.00557	15.6332	0.52532
0.07344	-0.00557	16.0986	0.47519
0.075	-0.005	16.3288	0.44269
0.07656	-0.0045	16.5574	0.41814
0.07813	-0.00412	16.7848	0.39603
0.07969	-0.00401	17.0109	0.37621
0.08125	-0.00401	17.236	0.357
0.08281	-0.00416	17.46	0.33976
0.08438	-0.00442	17.6832	0.32449
0.08594	-0.00474	17.9055	0.30702
0.0875	-0.00504	18.3478	0.28599
0.08906	-0.00518	18.5679	0.27138
0.09062	-0.00525	18.7874	0.26022
0.09219	-0.00525	19.0063	0.24988
0.09375	-0.00521	19.2247	0.24089
0.09531	-0.00486	19.4426	0.23181
0.09688	-0.0046	19.66	0.22265
0.09844	-0.00461	19.877	0.21503
0.1	-0.00432	20.0936	0.20638
0.10156	-0.00402	20.5256	0.19456
0.10312	-0.00402	20.741	0.18689
0.10469	-0.00448	20.9561	0.18148
0.10625	-0.00448	21.171	0.17532
0.10781	-0.00398	21.3855	0.1693
0.10938	-0.00328	21.5997	0.16412
0.11094	-0.0032	21.8137	0.15864
0.1125	-0.00322	22.0273	0.15322
0.11406	-0.00349	22.2407	0.14767
0.11563	-0.00346	22.6668	0.13994
0.11719	-0.00343	22.8794	0.13508
0.11875	-0.00343	23.0919	0.13193
0.12031	-0.00506	23.3042	0.12763
0.12188	-0.00506	23.5163	0.12346
0.12344	-0.00514	23.7282	0.11978
0.125	-0.00529	23.9399	0.11644
0.12656	-0.00529	24.1515	0.11334
0.12812	-0.00529	24.3628	0.10953
0.12969	-0.00529	24.7851	0.10507
0.13125	-0.00526	24.9961	0.10128
0.13281	-0.00552	25.2068	0.09803
0.13437	-0.00601	25.4174	0.09537
0.13594	-0.00597	25.6279	0.09282
0.1375	-0.00667	25.8383	0.0906
0.13906	-0.00667	26.0485	0.08833
0.14063	-0.00667	26.2587	0.08561
0.14219	-0.00663	26.4686	0.08288
0.14375	-0.00663
0.14531	-0.00663
0.14688	-0.00659
0.14844	-0.00655
0.15	-0.00655
0.15156	-0.00652
0.15313	-0.00649
0.15469	-0.00645
0.15625	-0.00642
0.15781	-0.00639
0.15937	-0.00635
0.16094	-0.00632
0.1625	-0.00628
0.16406	-0.00624
0.16562	-0.00624
0.16719	-0.00624
0.16875	-0.0062
0.17031	-0.00617
0.17188	-0.00615
0.17344	-0.00615
0.175	-0.00615
0.17656	-0.00615
0.17813	-0.00615
0.17969	-0.00615
0.18125	-0.00615
0.18281	-0.00615
0.18438	-0.00615
0.18594	-0.00615
0.1875	-0.00615
0.18906	-0.00615
0.19062	-0.00615
0.19219	-0.00615
0.19375	-0.00615
0.19531	-0.00615
0.19687	-0.00615
0.19844	-0.00615
0.2	-0.00615
0.20156	-0.00615
0.20313	-0.00615
0.20469	-0.00757
0.20625	-0.00849
0.20781	-0.00952
0.20938	-0.00966
0.21094	-0.00966
0.2125	-0.00966
0.21406	-0.00966
0.21563	-0.00962
0.21719	-0.00918
0.21875	-0.00884
0.22031	-0.00851
0.22187	-0.00851
0.22344	-0.00851
0.225	-0.00851
0.22656	-0.00864
0.22812	-0.00864
0.22969	-0.00862
0.23125	-0.00858
0.23281	-0.00852
0.23438	-0.00852
0.23594	-0.00849
0.2375	-0.00849
0.23906	-0.00846
0.24063	-0.00845
0.24219	-0.00847
0.24375	-0.00847
0.24531	-0.00847
0.24688	-0.00847
0.24844	-0.00847
0.25	-0.00847
0.25156	-0.00844
0.25312	-0.0078
0.25469	-0.0074
0.25625	-0.00728
0.25781	-0.00725
0.25938	-0.00728
0.26094	-0.00728
0.2625	-0.00728
0.26406	-0.00728
0.26563	-0.00724
0.26719	-0.0075
0.26875	-0.00779
0.27031	-0.00778
0.27187	-0.00757
0.27344	-0.00757
0.275	-0.00753
0.27656	-0.00727
0.27813	-0.00727
0.27969	-0.00747
0.28125	-0.00805
0.28281	-0.00795
0.28437	-0.0079
0.28594	-0.0079
0.2875	-0.0079
0.28906	-0.00791
0.29063	-0.00784
0.29219	-0.00774
0.29375	-0.00772
0.29531	-0.00765
0.29688	-0.00767
0.29844	-0.00761
0.3	-0.00758
0.30156	-0.0075
0.30312	-0.0075
0.30469	-0.00745
0.30625	-0.00737
0.30781	-0.00735
0.30938	-0.00734
0.31094	-0.00733
0.3125	-0.00728
0.31406	-0.00741
0.31562	-0.00762
0.31719	-0.0076
0.31875	-0.00759
0.32031	-0.00761
0.32188	-0.00761
0.32344	-0.00761
0.325	-0.00762
0.32656	-0.00758
0.32813	-0.00753
0.32969	-0.00747
0.33125	-0.0074
0.33281	-0.00738
0.33437	-0.00738
0.33594	-0.00733
0.3375	-0.00729
0.33906	-0.00728
0.34063	-0.00726
0.34219	-0.00723
0.34375	-0.00727
0.34531	-0.00724
0.34687	-0.0072
0.34844	-0.00728
0.35	-0.00723
0.35156	-0.0072
0.35313	-0.00717
0.35469	-0.00717
0.35625	-0.00723
0.35781	-0.00729
0.35938	-0.00727
0.36094	-0.00725
0.3625	-0.00725
0.36406	-0.00722
0.36562	-0.00715
0.36719	-0.00711
0.36875	-0.00707
0.37031	-0.00703
0.37188	-0.0068
0.37344	-0.00675
0.375	-0.00672
0.37656	-0.0067
0.37812	-0.00669
0.37969	-0.00666
0.38125	-0.00668
0.38281	-0.00666
0.38438	-0.00674
0.38594	-0.00672
0.3875	-0.0067
0.38906	-0.00668
0.39063	-0.00688
0.39219	-0.00685
0.39375	-0.00685
0.39531	-0.00685
0.39687	-0.00685
0.39844	-0.00685
0.4	-0.00686
0.40156	-0.00686
0.40313	-0.00687
0.40469	-0.00687
0.40625	-0.00685
0.40781	-0.00685
0.40937	-0.00686
0.41094	-0.00687
0.4125	-0.00687
0.41406	-0.00688
0.41563	-0.00688
0.41719	-0.00688
0.41875	-0.00688
0.42031	-0.00686
0.42188	-0.00683
0.42344	-0.00683
0.425	-0.00683
0.42656	-0.00683
0.42812	-0.00684
0.42969	-0.00681
0.43125	-0.00681
0.43281	-0.00678
0.43438	-0.00676
0.43594	-0.00676
0.4375	-0.00675
0.43906	-0.00672
0.44062	-0.0067
0.44219	-0.00669
0.44375	-0.0067
0.44531	-0.00669
0.44688	-0.00669
0.44844	-0.00669
0.45	-0.00669
0.45156	-0.0067
0.45313	-0.0067
0.45469	-0.00668
0.45625	-0.00667
0.45781	-0.00666
0.45937	-0.00667
0.46094	-0.00667
0.4625	-0.00668
0.46406	-0.00669
0.46563	-0.00669
0.46719	-0.00669
0.46875	-0.00669
0.47031	-0.00668
0.47187	-0.00668
0.47344	-0.00668
0.475	-0.00668
0.47656	-0.00668
0.47813	-0.00669
0.47969	-0.00667
0.48125	-0.00668
0.48281	-0.00669
0.48438	-0.0067
0.48594	-0.0067
0.4875	-0.00671
0.48906	-0.00671
0.49062	-0.00672
0.49219	-0.00672
0.49375	-0.00674
0.49531	-0.00675
0.49688	-0.00675
0.49844	-0.00675
0.5	-0.00675
0.50156	-0.00675
0.50313	-0.00676
0.50469	-0.00676
0.50625	-0.00676
0.50781	-0.00677
0.50938	-0.00677
0.51094	-0.00678
0.5125	-0.00678
0.51406	-0.00678
0.51563	-0.00679
0.51719	-0.00679
0.51875	-0.00679
0.52031	-0.00679
0.52187	-0.00678
0.52344	-0.00678
0.525	-0.00678
0.52656	-0.00679
0.52812	-0.0068
0.52969	-0.00681
0.53125	-0.00687
0.53281	-0.00687
0.53438	-0.00687
0.53594	-0.00685
0.5375	-0.00683
0.53906	-0.00681
0.54063	-0.00678
0.54219	-0.00681
0.54375	-0.00683
0.54531	-0.00685
0.54688	-0.00686
0.54844	-0.00686
0.55	-0.00682
0.55156	-0.00668
0.55312	-0.00669
0.55469	-0.00671
0.55625	-0.00672
0.55781	-0.00681
0.55937	-0.00691
0.56094	-0.00692
0.5625	-0.00692
0.56406	-0.00692
0.56563	-0.00693
0.56719	-0.00693
0.56875	-0.00691
0.57031	-0.00694
0.57188	-0.00694
0.57344	-0.00694
0.575	-0.00722
0.57656	-0.00722
0.57813	-0.00725
0.57969	-0.00725
0.58125	-0.00729
0.58281	-0.0073
0.58437	-0.00729
0.58594	-0.00727
0.5875	-0.00721
0.58906	-0.00717
0.59062	-0.00716
0.59219	-0.00716
0.59375	-0.00721
0.59531	-0.00726
0.59688	-0.00731
0.59844	-0.00732
0.6	-0.00732
0.60156	-0.00741
0.60313	-0.00743
0.60469	-0.00744
0.60625	-0.00745
0.60781	-0.00745
0.60938	-0.00738
0.61094	-0.00738
0.6125	-0.00741
0.61406	-0.00741
0.61562	-0.00738
0.61719	-0.00735
0.61875	-0.00733
0.62031	-0.0073
0.62187	-0.0073
0.62344	-0.00728
0.625	-0.00728
0.62656	-0.00725
0.62813	-0.00723
0.62969	-0.0072
0.63125	-0.00718
0.63281	-0.00718
0.63438	-0.00718
0.63594	-0.00718
0.6375	-0.00717
0.63906	-0.00718
0.64063	-0.00715
0.64219	-0.00713
0.64375	-0.00714
0.64531	-0.00714
0.64687	-0.00714
0.64844	-0.00715
0.65	-0.00714
0.65156	-0.00714
0.65312	-0.00714
0.65469	-0.00714
0.65625	-0.00714
0.65781	-0.00712
0.65938	-0.00712
0.66094	-0.00714
0.6625	-0.00714
0.66406	-0.00714
0.66563	-0.00714
0.66719	-0.00715
0.66875	-0.00715
0.67031	-0.00713
0.67188	-0.00713
0.67344	-0.00713
0.675	-0.00711
0.67656	-0.00712
0.67812	-0.00712
0.67969	-0.0071
0.68125	-0.00712
0.68281	-0.00712
0.68437	-0.00712
0.68594	-0.0071
0.6875	-0.00713
0.68906	-0.00713
0.69063	-0.0071
0.69219	-0.0071
0.69375	-0.0071
0.69531	-0.00708
0.69688	-0.00708
0.69844	-0.00708
0.7	-0.00708
0.70156	-0.00707
0.70313	-0.00707
0.70469	-0.00705
0.70625	-0.00703
0.70781	-0.00703
0.70937	-0.007
0.71094	-0.00698
0.7125	-0.00696
0.71406	-0.00696
0.71562	-0.00696
0.71719	-0.00694
0.71875	-0.00696
0.72031	-0.00696
0.72188	-0.00694
0.72344	-0.00692
0.725	-0.00692
0.72656	-0.00693
0.72813	-0.00693
0.72969	-0.00692
0.73125	-0.00692
0.73281	-0.0069
0.73438	-0.00688
0.73594	-0.00685
0.7375	-0.00683
0.73906	-0.00683
0.74062	-0.00682
0.74219	-0.00682
0.74375	-0.00678
0.74531	-0.00677
0.74687	-0.00676
0.74844	-0.00673
0.75	-0.00668
0.75156	-0.00665
0.75313	-0.00662
0.75469	-0.00658
0.75625	-0.00655
0.75781	-0.00648
0.75938	-0.00642
0.76094	-0.00637
0.7625	-0.00632
0.76406	-0.00627
0.76563	-0.0062
0.76719	-0.00616
0.76875	-0.00609
0.77031	-0.00605
0.77187	-0.00601
0.77344	-0.00596
0.775	-0.00592
0.77656	-0.00587
0.77812	-0.0058
0.77969	-0.00577
0.78125	-0.00573
0.78281	-0.00571
0.78438	-0.00568
0.78594	-0.00563
0.7875	-0.00558
0.78906	-0.00554
0.79063	-0.00551
0.79219	-0.00547
0.79375	-0.00543
0.79531	-0.0054
0.79688	-0.00536
0.79844	-0.00534
0.8	-0.00531
0.80156	-0.00528
0.80312	-0.00525
0.80469	-0.00523
0.80625	-0.00521
0.80781	-0.00518
0.80937	-0.00516
0.81094	-0.00514
0.8125	-0.00512
0.81406	-0.00511
0.81563	-0.00509
0.81719	-0.00495
0.81875	-0.00494
0.82031	-0.00492
0.82188	-0.00492
0.82344	-0.0049
0.825	-0.00489
0.82656	-0.00495
0.82813	-0.00497
0.82969	-0.00498
0.83125	-0.00493
0.83281	-0.00485
0.83437	-0.00472
0.83594	-0.00445
0.8375	-0.00373
0.83906	-0.00291
0.84062	-0.0021
0.84219	-0.00148
0.84375	-0.000888736
0.84531	-0.000547425
0.84688	-0.000538053
0.84844	-0.000484206
0.85	-0.00058476
0.85156	-0.000583489
0.85313	-0.000852566
0.85469	-0.000841996
0.85625	-0.00111
0.85781	-0.00135
0.85938	-0.00153
0.86094	-0.00157
0.8625	-0.00156
0.86406	-0.00147
0.86562	-0.00133
0.86719	-0.00114
0.86875	-0.000968479
0.87031	-0.000876315
0.87187	-0.000828109
0.87344	-0.000815579
0.875	-0.000812153
0.87656	-0.000982004
0.87813	-0.0011
0.87969	-0.00107
0.88125	-0.00122
0.88281	-0.00137
0.88438	-0.00136
0.88594	-0.00109
0.8875	-0.00108
0.88906	-0.00134
0.89063	-0.00171
0.89219	-0.00174
0.89375	-0.00171
0.89531	-0.00155
0.89687	-0.00155
0.89844	-0.00155
0.9	-0.00154
0.90156	-0.000600952
0.90312	-0.000581932
0.90469	-0.000519404
0.90625	-0.000471201
0.90781	-0.000464008
0.90938	-0.000475455
0.91094	-0.000467417
0.9125	-0.000453234
0.91406	-0.000286401
0.91563	1.99043e-05
0.91719	2.14207e-05
0.91875	0.000483912
0.92031	0.000489959
0.92188	0.000495492
0.92344	0.000493831
0.925	0.000499677
0.92656	0.000521697
0.92812	0.000524715
0.92969	0.000511352
0.93125	0.000517051
0.93281	0.000461806
0.93437	0.000458767
0.93594	0.000460863
0.9375	0.000464885
0.93906	0.000420897
0.94063	0.000363244
0.94219	0.000383032
0.94375	0.000369204
0.94531	0.000361974
0.94688	0.00039957
0.94844	0.000453616
0.95	0.000564627
0.95156	0.000605751
0.95313	0.000627991
0.95469	0.000627991
0.95625	0.000627991
0.95781	0.000627991
0.95937	0.000650997
0.96094	0.000650997
0.9625	0.000650997
0.96406	0.000650997
0.96562	0.000650997
0.96719	0.000717624
0.96875	0.000717624
0.97031	0.000717624
0.97188	0.00077292
0.97344	0.00077292
0.975	0.000821326
0.97656	0.000866406
0.97813	0.000866406
0.97969	0.000905502
0.98125	0.000941743
0.98281	0.000941743
0.98438	0.000972891
0.98594	0.00184
0.9875	0.00244
0.98906	0.00311
0.99062	0.00324
0.99219	0.00324
0.99375	0.00326
0.99531	0.00326
0.99687	0.00327
0.99844	0.00304
1	0.00286
1.00156	0.0027
1.00313	0.00271
1.00469	0.00272
1.00625	0.00274
1.00781	0.00285
1.00937	0.00289
1.01094	0.0029
1.0125	0.00291
1.01406	0.00291
1.01563	0.00291
1.01719	0.00293
1.01875	0.00293
1.02031	0.00294
1.02188	0.00297
1.02344	0.00301
1.025	0.00302
1.02656	0.00302
1.02813	0.00303
1.02969	0.00303
1.03125	0.00304
1.03281	0.00305
1.03438	0.00268
1.03594	0.00245
1.0375	0.0024
1.03906	0.00241
1.04062	0.00245
1.04219	0.00245
1.04375	0.00246
1.04531	0.00246
1.04688	0.00246
1.04844	0.00264
1.05	0.00286
1.05156	0.00288
1.05313	0.00277
1.05469	0.00277
1.05625	0.00278
1.05781	0.00262
1.05938	0.00262
1.06094	0.00278
1.0625	0.00319
1.06406	0.00314
1.06563	0.00313
1.06719	0.00315
1.06875	0.00315
1.07031	0.00318
1.07187	0.00316
1.07344	0.00312
1.075	0.00313
1.07656	0.00311
1.07813	0.00315
1.07969	0.00313
1.08125	0.00314
1.08281	0.00311
1.08438	0.00313
1.08594	0.00312
1.0875	0.00309
1.08906	0.0031
1.09063	0.00312
1.09219	0.00314
1.09375	0.00312
1.09531	0.00324
1.09688	0.00341
1.09844	0.00342
1.1	0.00344
1.10156	0.00348
1.10312	0.00348
1.10469	0.00351
1.10625	0.00353
1.10781	0.00353
1.10938	0.00352
1.11094	0.0035
1.1125	0.00347
1.11406	0.00347
1.11563	0.00347
1.11719	0.00347
1.11875	0.00347
1.12031	0.00349
1.12188	0.00349
1.12344	0.0035
1.125	0.00355
1.12656	0.00355
1.12813	0.00355
1.12969	0.00363
1.13125	0.00362
1.13281	0.00361
1.13437	0.00362
1.13594	0.00362
1.1375	0.00368
1.13906	0.00375
1.14063	0.00377
1.14219	0.00379
1.14375	0.0038
1.14531	0.00382
1.14688	0.0038
1.14844	0.00382
1.15	0.00383
1.15156	0.00385
1.15313	0.00373
1.15469	0.00376
1.15625	0.0038
1.15781	0.00385
1.15938	0.00387
1.16094	0.00391
1.1625	0.00395
1.16406	0.004
1.16562	0.00413
1.16719	0.00419
1.16875	0.00424
1.17031	0.00429
1.17188	0.00452
1.17344	0.00457
1.175	0.0046
1.17656	0.00464
1.17813	0.00464
1.17969	0.00468
1.18125	0.00469
1.18281	0.00473
1.18438	0.00476
1.18594	0.00479
1.1875	0.00482
1.18906	0.00484
1.19063	0.00487
1.19219	0.00487
1.19375	0.00488
1.19531	0.00489
1.19687	0.00491
1.19844	0.00492
1.2	0.00494
1.20156	0.00495
1.20313	0.00496
1.20469	0.00496
1.20625	0.00497
1.20781	0.00498
1.20938	0.00499
1.21094	0.005
1.2125	0.005
1.21406	0.00501
1.21563	0.00502
1.21719	0.00503
1.21875	0.00503
1.22031	0.00504
1.22188	0.00504
1.22344	0.00505
1.225	0.00506
1.22656	0.00506
1.22812	0.00507
1.22969	0.00508
1.23125	0.00509
1.23281	0.0051
1.23438	0.00511
1.23594	0.0051
1.2375	0.00509
1.23906	0.0051
1.24063	0.0051
1.24219	0.00512
1.24375	0.00512
1.24531	0.00513
1.24688	0.00513
1.24844	0.00513
1.25	0.00513
1.25156	0.00513
1.25313	0.00513
1.25469	0.00513
1.25625	0.00513
1.25781	0.00514
1.25937	0.00515
1.26094	0.00516
1.2625	0.00517
1.26406	0.00517
1.26563	0.00518
1.26719	0.00519
1.26875	0.00519
1.27031	0.0052
1.27188	0.00521
1.27344	0.00522
1.275	0.00522
1.27656	0.00523
1.27813	0.00524
1.27969	0.00524
1.28125	0.00525
1.28281	0.00525
1.28438	0.00525
1.28594	0.00526
1.2875	0.00526
1.28906	0.00526
1.29062	0.00527
1.29219	0.00527
1.29375	0.00528
1.29531	0.00529
1.29688	0.0053
1.29844	0.00531
1.3	0.00531
1.30156	0.00531
1.30313	0.00531
1.30469	0.00531
1.30625	0.00532
1.30781	0.00532
1.30938	0.00532
1.31094	0.00533
1.3125	0.00539
1.31406	0.00539
1.31563	0.00539
1.31719	0.00538
1.31875	0.00537
1.32031	0.00535
1.32187	0.00534
1.32344	0.00536
1.325	0.00539
1.32656	0.00541
1.32813	0.00541
1.32969	0.00542
1.33125	0.0054
1.33281	0.00528
1.33438	0.00529
1.33594	0.00531
1.3375	0.00533
1.33906	0.0054
1.34063	0.00549
1.34219	0.00552
1.34375	0.00554
1.34531	0.00555
1.34688	0.00559
1.34844	0.00563
1.35	0.00566
1.35156	0.00574
1.35312	0.00576
1.35469	0.0058
1.35625	0.00608
1.35781	0.00612
1.35938	0.00618
1.36094	0.00621
1.3625	0.0063
1.36406	0.00634
1.36563	0.00638
1.36719	0.0064
1.36875	0.00638
1.37031	0.00639
1.37188	0.00642
1.37344	0.00646
1.375	0.00654
1.37656	0.00659
1.37813	0.00667
1.37969	0.00671
1.38125	0.00674
1.38281	0.00685
1.38437	0.00692
1.38594	0.00698
1.3875	0.00701
1.38906	0.00702
1.39063	0.00698
1.39219	0.00699
1.39375	0.00699
1.39531	0.007
1.39688	0.00701
1.39844	0.00703
1.4	0.00703
1.40156	0.00704
1.40313	0.00706
1.40469	0.00707
1.40625	0.00708
1.40781	0.00709
1.40938	0.0071
1.41094	0.00711
1.4125	0.00712
1.41406	0.00713
1.41562	0.00713
1.41719	0.00714
1.41875	0.00715
1.42031	0.00716
1.42188	0.00717
1.42344	0.00718
1.425	0.00719
1.42656	0.00719
1.42813	0.0072
1.42969	0.0072
1.43125	0.0072
1.43281	0.00721
1.43438	0.00721
1.43594	0.00721
1.4375	0.00721
1.43906	0.00722
1.44063	0.00722
1.44219	0.00722
1.44375	0.00721
1.44531	0.00721
1.44687	0.00721
1.44844	0.00722
1.45	0.00722
1.45156	0.00722
1.45313	0.00722
1.45469	0.00722
1.45625	0.00723
1.45781	0.00724
1.45938	0.00725
1.46094	0.00726
1.4625	0.00725
1.46406	0.00726
1.46563	0.00725
1.46719	0.00726
1.46875	0.00725
1.47031	0.00725
1.47188	0.00726
1.47344	0.00726
1.475	0.00727
1.47656	0.00728
1.47812	0.00728
1.47969	0.00727
1.48125	0.00728
1.48281	0.00728
1.48438	0.00727
1.48594	0.00727
1.4875	0.00728
1.48906	0.00728
1.49063	0.00728
1.49219	0.00728
1.49375	0.00728
1.49531	0.00729
1.49688	0.00731
1.49844	0.00731
1.5	0.00731
1.50156	0.00731
1.50313	0.00732
1.50469	0.00733
1.50625	0.00734
1.50781	0.00736
1.50937	0.00738
1.51094	0.00739
1.5125	0.00739
1.51406	0.00741
1.51563	0.00742
1.51719	0.00743
1.51875	0.00744
1.52031	0.00744
1.52188	0.00744
1.52344	0.00745
1.525	0.00745
1.52656	0.00744
1.52813	0.00742
1.52969	0.00741
1.53125	0.00738
1.53281	0.00735
1.53438	0.00732
1.53594	0.00729
1.5375	0.00726
1.53906	0.00723
1.54062	0.00719
1.54219	0.00716
1.54375	0.00713
1.54531	0.00709
1.54688	0.00706
1.54844	0.00705
1.55	0.00704
1.55156	0.00703
1.55313	0.00703
1.55469	0.00703
1.55625	0.00703
1.55781	0.00703
1.55938	0.00704
1.56094	0.00705
1.5625	0.00705
1.56406	0.00708
1.56563	0.0071
1.56719	0.00712
1.56875	0.00714
1.57031	0.00717
1.57187	0.0072
1.57344	0.00724
1.575	0.00727
1.57656	0.0073
1.57813	0.00734
1.57969	0.00738
1.58125	0.00742
1.58281	0.00745
1.58438	0.00748
1.58594	0.00751
1.5875	0.00753
1.58906	0.00755
1.59063	0.00756
1.59219	0.00758
1.59375	0.00759
1.59531	0.0076
1.59688	0.00761
1.59844	0.00763
1.6	0.00764
1.60156	0.00765
1.60312	0.00766
1.60469	0.00767
1.60625	0.00768
1.60781	0.00768
1.60938	0.00769
1.61094	0.00768
1.6125	0.00769
1.61406	0.00769
1.61563	0.0077
1.61719	0.0077
1.61875	0.00769
1.62031	0.0077
1.62188	0.00771
1.62344	0.00771
1.625	0.00771
1.62656	0.00771
1.62813	0.00772
1.62969	0.00772
1.63125	0.00773
1.63281	0.00773
1.63437	0.00774
1.63594	0.00775
1.6375	0.00775
1.63906	0.00776
1.64063	0.00776
1.64219	0.00777
1.64375	0.00777
1.64531	0.00778
1.64688	0.00777
1.64844	0.00777
1.65	0.00776
1.65156	0.00777
1.65313	0.00777
1.65469	0.00777
1.65625	0.00777
1.65781	0.00778
1.65938	0.00778
1.66094	0.00778
1.6625	0.00779
1.66406	0.00781
1.66562	0.00781
1.66719	0.00782
1.66875	0.00784
1.67031	0.00784
1.67188	0.00784
1.67344	0.00785
1.675	0.00785
1.67656	0.00785
1.67813	0.00785
1.67969	0.00785
1.68125	0.00785
1.68281	0.00785
1.68438	0.00786
1.68594	0.00787
1.6875	0.00793
1.68906	0.00794
1.69063	0.00796
1.69219	0.00796
1.69375	0.00796
1.69531	0.00796
1.69687	0.00796
1.69844	0.00796
1.7	0.00794
1.70156	0.00794
1.70313	0.00794
1.70469	0.00795
1.70625	0.00796
1.70781	0.00795
1.70938	0.00795
1.71094	0.00797
1.7125	0.00797
1.71406	0.00804
1.71563	0.00804
1.71719	0.00804
1.71875	0.00804
1.72031	0.00809
1.72188	0.00816
1.72344	0.00815
1.725	0.00817
1.72656	0.00818
1.72812	0.00815
1.72969	0.00811
1.73125	0.00798
1.73281	0.00794
1.73438	0.00792
1.73594	0.00791
1.7375	0.0079
1.73906	0.0079
1.74063	0.00789
1.74219	0.00789
1.74375	0.00789
1.74531	0.0079
1.74688	0.00791
1.74844	0.00787
1.75	0.00789
1.75156	0.00792
1.75313	0.0079
1.75469	0.00792
1.75625	0.00791
1.75781	0.00791
1.75937	0.00794
1.76094	0.00794
1.7625	0.00795
1.76406	0.00798
1.76563	0.00799
1.76719	0.00802
1.76875	0.008
1.77031	0.00802
1.77188	0.00803
1.77344	0.00807
1.775	0.00809
1.77656	0.00809
1.77813	0.00812
1.77969	0.00814
1.78125	0.00817
1.78281	0.00818
1.78438	0.0082
1.78594	0.00822
1.7875	0.00823
1.78906	0.00824
1.79062	0.00824
1.79219	0.00826
1.79375	0.00827
1.79531	0.00827
1.79688	0.00828
1.79844	0.00829
1.8	0.0083
1.80156	0.00831
1.80313	0.00831
1.80469	0.00832
1.80625	0.00833
1.80781	0.00834
1.80938	0.00834
1.81094	0.00835
1.8125	0.00835
1.81406	0.00835
1.81563	0.00836
1.81719	0.00836
1.81875	0.00837
1.82031	0.00838
1.82187	0.00838
1.82344	0.00838
1.825	0.00839
1.82656	0.0084
1.82813	0.0084
1.82969	0.00841
1.83125	0.00842
1.83281	0.00843
1.83438	0.00844
1.83594	0.00844
1.8375	0.00845
1.83906	0.00845
1.84063	0.00843
1.84219	0.00843
1.84375	0.00843
1.84531	0.00843
1.84688	0.00843
1.84844	0.00843
1.85	0.00844
1.85156	0.00842
1.85312	0.00841
1.85469	0.00841
1.85625	0.00841
1.85781	0.00841
1.85938	0.00841
1.86094	0.0084
1.8625	0.0084
1.86406	0.00841
1.86563	0.00841
1.86719	0.00841
1.86875	0.00842
1.87031	0.00842
1.87188	0.00843
1.87344	0.00843
1.875	0.00843
1.87656	0.00844
1.87813	0.00844
1.87969	0.00843
1.88125	0.00844
1.88281	0.00844
1.88437	0.00845
1.88594	0.00844
1.8875	0.00844
1.88906	0.00845
1.89063	0.00845
1.89219	0.00845
1.89375	0.00845
1.89531	0.00845
1.89688	0.00845
1.89844	0.00845
1.9	0.00845
1.90156	0.00843
1.90313	0.00842
1.90469	0.00842
1.90625	0.00842
1.90781	0.00843
1.90938	0.00843
1.91094	0.00842
1.9125	0.00843
1.91406	0.00844
1.91562	0.00843
1.91719	0.00843
1.91875	0.00842
1.92031	0.00842
1.92188	0.00841
1.92344	0.0084
1.925	0.0084
1.92656	0.00838
1.92813	0.00837
1.92969	0.00834
1.93125	0.00831
1.93281	0.00828
1.93438	0.00824
1.93594	0.0082
1.9375	0.00816
1.93906	0.00812
1.94063	0.00811
1.94219	0.00808
1.94375	0.00809
1.94531	0.00806
1.94687	0.00803
1.94844	0.00801
1.95	0.00799
1.95156	0.00797
1.95313	0.00796
1.95469	0.00795
1.95625	0.00795
1.95781	0.00794
1.95938	0.00798
1.96094	0.00798
1.9625	0.00802
1.96406	0.00804
1.96563	0.00806
1.96719	0.00808
1.96875	0.00811
1.97031	0.00813
1.97188	0.00816
1.97344	0.0082
1.975	0.00824
1.97656	0.00828
1.97812	0.00831
1.97969	0.00835
1.98125	0.00838
1.98281	0.00842
1.98438	0.00845
1.98594	0.00848
1.9875	0.0085
1.98906	0.00853
1.99063	0.00856
1.99219	0.00858
1.99375	0.0086
1.99531	0.00862
1.99688	0.00864
1.99844	0.00866
2	0.00868
2.00156	0.0087
2.00312	0.00872
2.00469	0.00872
2.00625	0.00873
2.00781	0.00875
2.00937	0.00876
2.01094	0.00878
2.0125	0.00878
2.01406	0.00879
2.01563	0.00881
2.01719	0.00882
2.01875	0.00883
2.02031	0.00884
2.02188	0.00885
2.02344	0.00886
2.025	0.00888
2.02656	0.0089
2.02813	0.00892
2.02969	0.00894
2.03125	0.00896
2.03281	0.00898
2.03437	0.009
2.03594	0.00902
2.0375	0.00904
2.03906	0.00906
2.04062	0.00908
2.04219	0.00909
2.04375	0.00911
2.04531	0.00913
2.04688	0.00914
2.04844	0.00916
2.05	0.00917
2.05156	0.00918
2.05313	0.00919
2.05469	0.0092
2.05625	0.00921
2.05781	0.00922
2.05938	0.00923
2.06094	0.00924
2.0625	0.00925
2.06406	0.00926
2.06562	0.00928
2.06719	0.00929
2.06875	0.00931
2.07031	0.00933
2.07187	0.00934
2.07344	0.00936
2.075	0.00937
2.07656	0.00939
2.07813	0.0094
2.07969	0.00941
2.08125	0.00943
2.08281	0.00945
2.08438	0.00946
2.08594	0.00948
2.0875	0.00948
2.08906	0.0095
2.09063	0.00952
2.09219	0.00954
2.09375	0.00955
2.09531	0.00956
2.09687	0.00956
2.09844	0.00958
2.1	0.00959
2.10156	0.0096
2.10312	0.00961
2.10469	0.00962
2.10625	0.00962
2.10781	0.00963
2.10938	0.00965
2.11094	0.00965
2.1125	0.00967
2.11406	0.0097
2.11563	0.0097
2.11719	0.00972
2.11875	0.00973
2.12031	0.00974
2.12188	0.00975
2.12344	0.00976
2.125	0.00976
2.12656	0.00976
2.12812	0.00975
2.12969	0.00973
2.13125	0.00972
2.13281	0.0097
2.13437	0.00968
2.13594	0.00967
2.1375	0.00966
2.13906	0.00965
2.14063	0.00965
2.14219	0.00965
2.14375	0.00965
2.14531	0.00966
2.14688	0.00969
2.14844	0.00972
2.15	0.00975
2.15156	0.0098
2.15313	0.00985
2.15469	0.00992
2.15625	0.01
2.15781	0.0101
2.15937	0.0102
2.16094	0.01031
2.1625	0.01042
2.16406	0.01053
2.16562	0.01066
2.16719	0.01082
2.16875	0.01099
2.17031	0.01121
2.17188	0.01145
2.17344	0.01173
2.175	0.01204
2.17656	0.01241
2.17813	0.01282
2.17969	0.01329
2.18125	0.01381
2.18281	0.01439
2.18438	0.015
2.18594	0.01564
2.1875	0.01632
2.18906	0.01705
2.19062	0.01781
2.19219	0.01858
2.19375	0.01937
2.19531	0.02021
2.19687	0.02108
2.19844	0.02192
2.2	0.02279
2.20156	0.02371
2.20313	0.02465
2.20469	0.02561
2.20625	0.02659
2.20781	0.0276
2.20938	0.02862
2.21094	0.02966
2.2125	0.03072
2.21406	0.0318
2.21563	0.0329
2.21719	0.03402
2.21875	0.03516
2.22031	0.03631
2.22187	0.03749
2.22344	0.03867
2.225	0.03988
2.22656	0.04112
2.22812	0.04237
2.22969	0.04364
2.23125	0.04474
2.23281	0.04604
2.23438	0.04705
2.23594	0.04807
2.2375	0.0491
2.23906	0.05013
2.24063	0.05133
2.24219	0.05256
2.24375	0.0537
2.24531	0.05491
2.24688	0.05559
2.24844	0.05642
2.25	0.0567
2.25156	0.05771
2.25312	0.0588
2.25469	0.0597
2.25625	0.06087
2.25781	0.06198
2.25937	0.06315
2.26094	0.06433
2.2625	0.06554
2.26406	0.06679
2.26563	0.06775
2.26719	0.06883
2.26875	0.06972
2.27031	0.07076
2.27188	0.0715
2.27344	0.07233
2.275	0.07346
2.27656	0.07359
2.27813	0.07446
2.27969	0.07542
2.28125	0.07637
2.28281	0.07751
2.28437	0.0783
2.28594	0.07902
2.2875	0.07982
2.28906	0.08059
2.29062	0.08128
2.29219	0.08188
2.29375	0.08318
2.29531	0.084
2.29688	0.08467
2.29844	0.08446
2.3	0.08376
2.30156	0.08466
2.30313	0.08468
2.30469	0.08524
2.30625	0.08658
2.30781	0.08895
2.30938	0.08989
2.31094	0.09101
2.3125	0.09273
2.31406	0.09404
2.31562	0.09517
2.31719	0.09629
2.31875	0.09761
2.32031	0.0987
2.32187	0.09998
2.32344	0.10114
2.325	0.10238
2.32656	0.10344
2.32813	0.10444
2.32969	0.10563
2.33125	0.10681
2.33281	0.10796
2.33438	0.10916
2.33594	0.11031
2.3375	0.11146
2.33906	0.11268
2.34063	0.11378
2.34219	0.11518
2.34375	0.11639
2.34531	0.11759
2.34687	0.11881
2.34844	0.12002
2.35	0.1213
2.35156	0.12261
2.35312	0.12431
2.35469	0.12575
2.35625	0.12717
2.35781	0.12846
2.35938	0.12964
2.36094	0.13125
2.3625	0.13261
2.36406	0.13345
2.36563	0.13498
2.36719	0.13649
2.36875	0.13803
2.37031	0.1396
2.37188	0.1407
2.37344	0.14215
2.375	0.14275
2.37656	0.14368
2.37812	0.1449
2.37969	0.14585
2.38125	0.14673
2.38281	0.14787
2.38437	0.14911
2.38594	0.15095
2.3875	0.15252
2.38906	0.15401
2.39063	0.15511
2.39219	0.15641
2.39375	0.1578
2.39531	0.15905
2.39688	0.16026
2.39844	0.16159
2.4	0.16302
2.40156	0.16437
2.40313	0.16586
2.40469	0.16717
2.40625	0.16846
2.40781	0.1701
2.40937	0.17159
2.41094	0.17313
2.4125	0.17463
2.41406	0.17657
2.41562	0.1785
2.41719	0.18006
2.41875	0.18162
2.42031	0.18318
2.42188	0.18473
2.42344	0.18629
2.425	0.18785
2.42656	0.18943
2.42813	0.19095
2.42969	0.19288
2.43125	0.19458
2.43281	0.19622
2.43438	0.19813
2.43594	0.19986
2.4375	0.20148
2.43906	0.20337
2.44062	0.205
2.44219	0.20689
2.44375	0.20893
2.44531	0.21041
2.44687	0.21235
2.44844	0.21396
2.45	0.2156
2.45156	0.21769
2.45313	0.21947
2.45469	0.22126
2.45625	0.2229
2.45781	0.22454
2.45938	0.22598
2.46094	0.22747
2.4625	0.22895
2.46406	0.23039
2.46563	0.23134
2.46719	0.23276
2.46875	0.23401
2.47031	0.23538
2.47187	0.23673
2.47344	0.23798
2.475	0.23922
2.47656	0.24045
2.47812	0.24169
2.47969	0.24303
2.48125	0.24387
2.48281	0.24527
2.48438	0.2467
2.48594	0.24813
2.4875	0.24895
2.48906	0.24979
2.49063	0.25113
2.49219	0.25246
2.49375	0.25383
2.49531	0.25514
2.49688	0.25583
2.49844	0.25698
2.5	0.25795
2.50156	0.2593
2.50312	0.26098
2.50469	0.26202
2.50625	0.26387
2.50781	0.26546
2.50937	0.26706
2.51094	0.26838
2.5125	0.26998
2.51406	0.27157
2.51563	0.27289
2.51719	0.27434
2.51875	0.27603
2.52031	0.27743
2.52188	0.27742
2.52344	0.27943
2.525	0.28069
2.52656	0.28229
2.52813	0.28469
2.52969	0.28643
2.53125	0.28779
2.53281	0.28874
2.53437	0.28911
2.53594	0.29046
2.5375	0.29188
2.53906	0.2933
2.54062	0.29466
2.54219	0.29597
2.54375	0.29738
2.54531	0.29869
2.54688	0.30005
2.54844	0.30149
2.55	0.30264
2.55156	0.30426
2.55313	0.30547
2.55469	0.30654
2.55625	0.30758
2.55781	0.30827
2.55938	0.30987
2.56094	0.31159
2.5625	0.31366
2.56406	0.31555
2.56562	0.31697
2.56719	0.31823
2.56875	0.31949
2.57031	0.32091
2.57187	0.32133
2.57344	0.32239
2.575	0.32341
2.57656	0.32461
2.57813	0.32657
2.57969	0.32846
2.58125	0.32963
2.58281	0.33135
2.58438	0.33369
2.58594	0.33619
2.5875	0.33869
2.58906	0.3412
2.59063	0.34235
2.59219	0.34338
2.59375	0.34599
2.59531	0.34808
2.59687	0.34976
2.59844	0.35168
2.6	0.35361
2.60156	0.35523
2.60312	0.35685
2.60469	0.35846
2.60625	0.35936
2.60781	0.36097
2.60938	0.36235
2.61094	0.36364
2.6125	0.36516
2.61406	0.36592
2.61563	0.36652
2.61719	0.36739
2.61875	0.36832
2.62031	0.3692
2.62188	0.37064
2.62344	0.3718
2.625	0.37363
2.62656	0.37547
2.62812	0.3761
2.62969	0.37795
2.63125	0.37998
2.63281	0.38197
2.63437	0.3839
2.63594	0.38577
2.6375	0.38787
2.63906	0.38982
2.64063	0.39141
2.64219	0.39289
2.64375	0.39469
2.64531	0.39652
2.64688	0.39798
2.64844	0.39957
2.65	0.40112
2.65156	0.40289
2.65313	0.40445
2.65469	0.40602
2.65625	0.40719
2.65781	0.40836
2.65937	0.40954
2.66094	0.41071
2.6625	0.41243
2.66406	0.41415
2.66562	0.41588
2.66719	0.41761
2.66875	0.41934
2.67031	0.42106
2.67188	0.42278
2.67344	0.4245
2.675	0.42622
2.67656	0.42795
2.67813	0.42969
2.67969	0.43249
2.68125	0.43525
2.68281	0.43799
2.68438	0.44069
2.68594	0.44337
2.6875	0.44604
2.68906	0.44869
2.69062	0.45135
2.69219	0.45402
2.69375	0.45674
2.69531	0.45903
2.69687	0.46136
2.69844	0.46374
2.7	0.46554
2.70156	0.46681
2.70313	0.46809
2.70469	0.46995
2.70625	0.47183
2.70781	0.47386
2.70938	0.47545
2.71094	0.47685
2.7125	0.47893
2.71406	0.48009
2.71563	0.48126
2.71719	0.48243
2.71875	0.48385
2.72031	0.48529
2.72187	0.48675
2.72344	0.48822
2.725	0.48944
2.72656	0.49013
2.72812	0.49082
2.72969	0.49237
2.73125	0.49476
2.73281	0.49714
2.73438	0.49868
2.73594	0.50104
2.7375	0.50338
2.73906	0.50486
2.74063	0.50634
2.74219	0.50698
2.74375	0.50763
2.74531	0.50827
2.74688	0.50891
2.74844	0.50954
2.75	0.51017
2.75156	0.51079
2.75312	0.51141
2.75469	0.51202
2.75625	0.51263
2.75781	0.51324
2.75937	0.5152
2.76094	0.51716
2.7625	0.51913
2.76406	0.5211
2.76563	0.52306
2.76719	0.52503
2.76875	0.527
2.77031	0.52896
2.77188	0.53092
2.77344	0.53289
2.775	0.53488
2.77656	0.5369
2.77813	0.53894
2.77969	0.54101
2.78125	0.5431
2.78281	0.54522
2.78437	0.54736
2.78594	0.54966
2.7875	0.55169
2.78906	0.55374
2.79062	0.55579
2.79219	0.55783
2.79375	0.55986
2.79531	0.56182
2.79688	0.56378
2.79844	0.56577
2.8	0.56779
2.80156	0.56961
2.80313	0.57037
2.80469	0.57112
2.80625	0.57186
2.80781	0.5726
2.80938	0.57334
2.81094	0.57408
2.8125	0.57482
2.81406	0.57558
2.81562	0.57636
2.81719	0.57806
2.81875	0.57969
2.82031	0.58127
2.82187	0.58309
2.82344	0.58466
2.825	0.58626
2.82656	0.58792
2.82813	0.58962
2.82969	0.5913
2.83125	0.59286
2.83281	0.59422
2.83438	0.5965
2.83594	0.59846
2.8375	0.59972
2.83906	0.60167
2.84063	0.60361
2.84219	0.60555
2.84375	0.60749
2.84531	0.60942
2.84687	0.6115
2.84844	0.61369
2.85	0.61661
2.85156	0.6195
2.85312	0.62227
2.85469	0.62481
2.85625	0.62709
2.85781	0.62917
2.85938	0.63109
2.86094	0.63209
2.8625	0.6333
2.86406	0.63504
2.86563	0.63762
2.86719	0.64132
2.86875	0.64648
2.87031	0.64775
2.87188	0.64977
2.87344	0.65179
2.875	0.65381
2.87656	0.65583
2.87812	0.65785
2.87969	0.65985
2.88125	0.66184
2.88281	0.66381
2.88437	0.66577
2.88594	0.66772
2.8875	0.66968
2.88906	0.67164
2.89063	0.67362
2.89219	0.67562
2.89375	0.67765
2.89531	0.6797
2.89688	0.68179
2.89844	0.68393
2.9	0.68564
2.90156	0.68737
2.90313	0.68928
2.90469	0.69119
2.90625	0.69308
2.90781	0.69497
2.90937	0.69685
2.91094	0.69873
2.9125	0.7006
2.91406	0.70247
2.91562	0.70434
2.91719	0.70622
2.91875	0.70811
2.92031	0.71002
2.92188	0.71196
2.92344	0.71377
2.925	0.71554
2.92656	0.71732
2.92813	0.71944
2.92969	0.72124
2.93125	0.72266
2.93281	0.72407
2.93438	0.72545
2.93594	0.72682
2.9375	0.72817
2.93906	0.73029
2.94062	0.73241
2.94219	0.73452
2.94375	0.73665
2.94531	0.73876
2.94687	0.74087
2.94844	0.74295
2.95	0.74503
2.95156	0.74711
2.95313	0.74921
2.95469	0.75134
2.95625	0.75353
2.95781	0.75482
2.95938	0.75617
2.96094	0.75717
2.9625	0.75814
2.96406	0.75908
2.96563	0.75988
2.96719	0.7607
2.96875	0.76154
2.97031	0.76237
2.97187	0.763
2.97344	0.76355
2.975	0.76415
2.97656	0.76508
2.97812	0.766
2.97969	0.76771
2.98125	0.76956
2.98281	0.77144
2.98438	0.77328
2.98594	0.77503
2.9875	0.77686
2.98906	0.77837
2.99063	0.77944
2.99219	0.78141
2.99375	0.78332
2.99531	0.78471
2.99688	0.78602
2.99844	0.78675
3	0.78742
3.00156	0.78809
3.00312	0.7888
3.00469	0.78958
3.00625	0.78915
3.00781	0.7894
3.00937	0.78966
3.01094	0.78862
3.0125	0.78905
3.01406	0.78827
3.01563	0.7888
3.01719	0.78881
3.01875	0.7899
3.02031	0.79233
3.02188	0.79519
3.02344	0.79795
3.025	0.8
3.02656	0.80143
3.02813	0.8042
3.02969	0.80681
3.03125	0.80993
3.03281	0.81241
3.03437	0.81485
3.03594	0.81754
3.0375	0.82004
3.03906	0.82082
3.04062	0.82154
3.04219	0.82225
3.04375	0.82409
3.04531	0.8253
3.04688	0.82657
3.04844	0.82774
3.05	0.82908
3.05156	0.83043
3.05313	0.83208
3.05469	0.83323
3.05625	0.83454
3.05781	0.83617
3.05938	0.83716
3.06094	0.83823
3.0625	0.83958
3.06406	0.84094
3.06562	0.83941
3.06719	0.84074
3.06875	0.84216
3.07031	0.84381
3.07187	0.84516
3.07344	0.84655
3.075	0.84746
3.07656	0.84902
3.07813	0.85115
3.07969	0.85345
3.08125	0.85552
3.08281	0.85612
3.08438	0.85734
3.08594	0.85793
3.0875	0.85773
3.08906	0.85647
3.09063	0.85717
3.09219	0.85836
3.09375	0.85747
3.09531	0.85721
3.09687	0.85878
3.09844	0.86033
3.1	0.8609
3.10156	0.86187
3.10312	0.86327
3.10469	0.8643
3.10625	0.86558
3.10781	0.86694
3.10938	0.86787
3.11094	0.86867
3.1125	0.86937
3.11406	0.87014
3.11563	0.87085
3.11719	0.87144
3.11875	0.872
3.12031	0.87248
3.12188	0.87309
[truncated: 51,822 more rows]

## Sheet: Figure_S14B
	Experimental		Modeling
Time (s)	Flow rate (µL/min)	Time (s)	Flow rate (µL/min)
0.00156	0.09698	0	0
0.00313	0.09677	0.41589	0.14959
0.00469	0.09867	0.80222	0.3308
0.00625	0.10137	1.18492	0.54371
0.00781	0.10447	1.55922	0.70107
0.00937	0.10758	1.92312	0.82044
0.01094	0.1103	2.27678	0.91262
0.0125	0.11231	2.62037	0.98736
0.01406	0.11221	2.95561	1.05123
0.01563	0.11215	3.28322	1.09367
0.01719	0.11216	3.91961	1.20699
0.01875	0.10799	4.23008	1.23397
0.02031	0.10795	4.5366	1.26895
0.02187	0.1079	4.83924	1.30008
0.02344	0.10784	5.13883	1.32948
0.025	0.10779	5.43562	1.35506
0.02656	0.10775	5.72988	1.37915
0.02813	0.10762	6.02213	1.40158
0.02969	0.10767	6.31249	1.41619
0.03125	0.11415	6.88846	1.46083
0.03281	0.11733	7.17444	1.46992
0.03438	0.11649	7.45927	1.48274
0.03594	0.11602	7.74309	1.49581
0.0375	0.12127	8.02629	1.50702
0.03906	0.12946	8.30862	1.51529
0.04063	0.12928	8.59025	1.52319
0.04219	0.12908	8.87132	1.53064
0.04375	0.12898	9.15195	1.53445
0.04531	0.12887	9.71211	1.54789
0.04688	0.12876	9.99146	1.5475
0.04844	0.13259	10.2706	1.5496
0.05	0.13492	10.5495	1.55191
0.05156	0.13465	10.8284	1.55372
0.05312	0.13453	11.107	1.55276
0.05469	0.13399	11.3855	1.55176
0.05625	0.13378	11.6639	1.55135
0.05781	0.13369	11.9423	1.31002
0.05937	0.13369	12.4224	0.97492
0.06094	0.13351	12.6576	0.90877
0.0625	0.13293	12.8893	0.84578
0.06406	0.13264	13.1171	0.78272
0.06563	0.13295	13.3415	0.72405
0.06719	0.13402	13.5628	0.6711
0.06875	0.13372	13.7815	0.62398
0.07031	0.13342	13.9978	0.58216
0.07187	0.13342	14.212	0.53843
0.07344	0.13342	14.6351	0.4862
0.075	0.13317	14.8443	0.45182
0.07656	0.13293	15.0522	0.42613
0.07813	0.13256	15.2589	0.40308
0.07969	0.13215	15.4645	0.38249
0.08125	0.13188	15.6691	0.36253
0.08281	0.1316	15.8727	0.3447
0.08438	0.13156	16.0756	0.32898
0.08594	0.13141	16.2777	0.31082
0.0875	0.13284	16.6798	0.28966
0.08906	0.13638	16.8799	0.27453
0.09062	0.1362	17.0795	0.26315
0.09219	0.13714	17.2785	0.25264
0.09375	0.13749	17.477	0.24359
0.09531	0.13717	17.6751	0.2344
0.09688	0.137	17.8727	0.2251
0.09844	0.137	18.07	0.21746
0.1	0.137	18.2669	0.20868
0.10156	0.13841	18.6596	0.19703
0.10312	0.13811	18.8555	0.18924
0.10469	0.14071	19.051	0.18391
0.10625	0.14228	19.2463	0.17772
0.10781	0.14434	19.4414	0.17168
0.10938	0.14766	19.6361	0.16654
0.11094	0.1522	19.8306	0.16104
0.1125	0.15425	20.0248	0.15559
0.11406	0.15867	20.2188	0.14999
0.11563	0.16308	20.6061	0.14241
0.11719	0.16752	20.7995	0.13751
0.11875	0.17201	20.9927	0.13447
0.12031	0.17652	21.1857	0.13015
0.12188	0.18104	21.3785	0.12596
0.12344	0.18555	21.5711	0.12229
0.125	0.19002	21.7635	0.11898
0.12656	0.19002	21.9559	0.11592
0.12812	0.18959	22.148	0.11206
0.12969	0.18914	22.5319	0.1078
0.13125	0.18869	22.7237	0.10393
0.13281	0.18825	22.9153	0.10064
0.13437	0.18825	23.1068	0.098
0.13594	0.18825	23.2981	0.09546
0.1375	0.18783	23.4893	0.09328
0.13906	0.18742	23.6805	0.09103
0.14063	0.18701	23.8715	0.08828
0.14219	0.1866	24.0624	0.0855
0.14375	0.18533
0.14531	0.18486
0.14688	0.18426
0.14844	0.18426
0.15	0.18367
0.15156	0.18302
0.15313	0.18246
0.15469	0.18204
0.15625	0.18204
0.15781	0.18174
0.15937	0.18132
0.16094	0.18087
0.1625	0.18049
0.16406	0.18001
0.16562	0.17959
0.16719	0.17903
0.16875	0.17865
0.17031	0.1783
0.17188	0.17786
0.17344	0.17786
0.175	0.17752
0.17656	0.17752
0.17813	0.17752
0.17969	0.17752
0.18125	0.17714
0.18281	0.17677
0.18438	0.17641
0.18594	0.17607
0.1875	0.17576
0.18906	0.17548
0.19062	0.17548
0.19219	0.17548
0.19375	0.17548
0.19531	0.17548
0.19687	0.17548
0.19844	0.17548
0.2	0.17548
0.20156	0.17548
0.20313	0.17548
0.20469	0.17889
0.20625	0.18318
0.20781	0.18788
0.20938	0.1925
0.21094	0.19658
0.2125	0.19964
0.21406	0.20124
0.21563	0.20124
0.21719	0.20124
0.21875	0.20124
0.22031	0.20124
0.22187	0.20083
0.22344	0.20044
0.225	0.20007
0.22656	0.19971
0.22812	0.19936
0.22969	0.19936
0.23125	0.19936
0.23281	0.199
0.23438	0.19865
0.23594	0.19828
0.2375	0.19792
0.23906	0.19755
0.24063	0.19719
0.24219	0.19683
0.24375	0.19648
0.24531	0.19613
0.24688	0.19578
0.24844	0.19543
0.25	0.19508
0.25156	0.19508
0.25312	0.19508
0.25469	0.19508
0.25625	0.19508
0.25781	0.20096
0.25938	0.20687
0.26094	0.21282
0.2625	0.21878
0.26406	0.22475
0.26563	0.23072
0.26719	0.23072
0.26875	0.23072
0.27031	0.23072
0.27187	0.23072
0.27344	0.23072
0.275	0.23072
0.27656	0.23072
0.27813	0.23072
0.27969	0.23072
0.28125	0.23072
0.28281	0.23072
0.28437	0.23072
0.28594	0.23072
0.2875	0.23008
0.28906	0.23008
0.29063	0.23008
0.29219	0.23008
0.29375	0.22945
0.29531	0.22945
0.29688	0.22945
0.29844	0.22883
0.3	0.22821
0.30156	0.22759
0.30312	0.22697
0.30469	0.22697
0.30625	0.22697
0.30781	0.22697
0.30938	0.22697
0.31094	0.22697
0.3125	0.22697
0.31406	0.22639
0.31562	0.22579
0.31719	0.22518
0.31875	0.22457
0.32031	0.22457
0.32188	0.22398
0.32344	0.22398
0.325	0.22343
0.32656	0.22343
0.32813	0.22343
0.32969	0.22343
0.33125	0.22343
0.33281	0.22343
0.33437	0.22343
0.33594	0.22343
0.3375	0.22343
0.33906	0.22343
0.34063	0.22343
0.34219	0.22343
0.34375	0.22343
0.34531	0.22343
0.34687	0.22343
0.34844	0.22343
0.35	0.22343
0.35156	0.22343
0.35313	0.22343
0.35469	0.22343
0.35625	0.22343
0.35781	0.22343
0.35938	0.22343
0.36094	0.22343
0.3625	0.22343
0.36406	0.22343
0.36562	0.22343
0.36719	0.22343
0.36875	0.22343
0.37031	0.22343
0.37188	0.22343
0.37344	0.22343
0.375	0.22343
0.37656	0.22343
0.37812	0.22343
0.37969	0.22343
0.38125	0.22343
0.38281	0.22343
0.38438	0.22343
0.38594	0.22343
0.3875	0.22343
0.38906	0.22343
0.39063	0.22343
0.39219	0.22286
0.39375	0.22288
0.39531	0.22347
0.39687	0.22406
0.39844	0.22466
0.4	0.22525
0.40156	0.22523
0.40313	0.22522
0.40469	0.22582
0.40625	0.22642
0.40781	0.22703
0.40937	0.22768
0.41094	0.2283
0.4125	0.2283
0.41406	0.22893
0.41563	0.23033
0.41719	0.23173
0.41875	0.23315
0.42031	0.23386
0.42188	0.23457
0.42344	0.23529
0.425	0.23601
0.42656	0.23746
0.42812	0.23811
0.42969	0.23963
0.43125	0.24118
0.43281	0.24195
0.43438	0.24273
0.43594	0.24271
0.4375	0.24427
0.43906	0.24493
0.44062	0.24648
0.44219	0.24715
0.44375	0.24783
0.44531	0.24851
0.44688	0.2492
0.44844	0.24989
0.45	0.25059
0.45156	0.25061
0.45313	0.25131
0.45469	0.25131
0.45625	0.252
0.45781	0.252
0.45937	0.25269
0.46094	0.2534
0.4625	0.25412
0.46406	0.25413
0.46563	0.25485
0.46719	0.25485
0.46875	0.25557
0.47031	0.25555
0.47187	0.25624
0.47344	0.25693
0.475	0.25763
0.47656	0.2576
0.47813	0.25758
0.47969	0.25755
0.48125	0.25754
0.48281	0.25755
0.48438	0.25682
0.48594	0.25682
0.4875	0.25682
0.48906	0.25682
0.49062	0.25682
0.49219	0.25609
0.49375	0.25535
0.49531	0.25462
0.49688	0.25438
0.49844	0.25415
0.5	0.2548
0.50156	0.25475
0.50313	0.25471
0.50469	0.25379
0.50625	0.25355
0.50781	0.2533
0.50938	0.25306
0.51094	0.25281
0.5125	0.25256
0.51406	0.25136
0.51563	0.25014
0.51719	0.24891
0.51875	0.24766
0.52031	0.24737
0.52187	0.24707
0.52344	0.24576
0.525	0.24544
0.52656	0.2451
0.52812	0.24475
0.52969	0.2444
0.53125	0.24511
0.53281	0.24583
0.53438	0.24655
0.53594	0.24727
0.5375	0.24799
0.53906	0.24869
0.54063	0.24293
0.54219	0.23979
0.54375	0.23868
0.54531	0.23937
0.54688	0.24006
0.54844	0.24076
0.55	0.24148
0.55156	0.24179
0.55312	0.24058
0.55469	0.23723
0.55625	0.23795
0.55781	0.23864
0.55937	0.23935
0.56094	0.24007
0.5625	0.24394
0.56406	0.24788
0.56563	0.25188
0.56719	0.25592
0.56875	0.26153
0.57031	0.26712
0.57188	0.27429
0.57344	0.28153
0.575	0.28889
0.57656	0.29643
0.57813	0.29734
0.57969	0.29827
0.58125	0.29827
0.58281	0.29924
0.58437	0.30022
0.58594	0.3012
0.5875	0.30218
0.58906	0.30316
0.59062	0.30414
0.59219	0.30512
0.59375	0.3061
0.59531	0.30709
0.59688	0.30807
0.59844	0.30904
0.6	0.30904
0.60156	0.30904
0.60313	0.30997
0.60469	0.3109
0.60625	0.31183
0.60781	0.31277
0.60938	0.31373
0.61094	0.3147
0.6125	0.31568
0.61406	0.31666
0.61562	0.31762
0.61719	0.31855
0.61875	0.31948
0.62031	0.32041
0.62187	0.32134
0.62344	0.32229
0.625	0.32327
0.62656	0.32425
0.62813	0.32524
0.62969	0.32624
0.63125	0.32723
0.63281	0.32823
0.63438	0.32923
0.63594	0.32923
0.6375	0.33022
0.63906	0.33123
0.64063	0.33123
0.64219	0.33223
0.64375	0.33323
0.64531	0.33424
0.64687	0.33424
0.64844	0.33424
0.65	0.33305
0.65156	0.33305
0.65312	0.33403
0.65469	0.33501
0.65625	0.336
0.65781	0.33577
0.65938	0.33555
0.66094	0.33655
0.6625	0.33757
0.66406	0.3386
0.66563	0.33838
0.66719	0.3394
0.66875	0.34042
0.67031	0.34025
0.67188	0.34009
0.67344	0.34009
0.675	0.34009
0.67656	0.34112
0.67812	0.34215
0.67969	0.34191
0.68125	0.34168
0.68281	0.34146
0.68437	0.34124
0.68594	0.3423
0.6875	0.34337
0.68906	0.34445
0.69063	0.34421
0.69219	0.34526
0.69375	0.345
0.69531	0.34602
0.69688	0.34705
0.69844	0.34705
0.7	0.3481
0.70156	0.34919
0.70313	0.35031
0.70469	0.35148
0.70625	0.35267
0.70781	0.3538
0.70937	0.35489
0.71094	0.35595
0.7125	0.35701
0.71406	0.35809
0.71562	0.3592
0.71719	0.36036
0.71875	0.36157
0.72031	0.3628
0.72188	0.36404
0.72344	0.36404
0.725	0.36525
0.72656	0.36496
0.72813	0.36464
0.72969	0.36581
0.73125	0.36697
0.73281	0.36662
0.73438	0.36778
0.73594	0.36778
0.7375	0.36743
0.73906	0.3686
0.74062	0.36822
0.74219	0.36784
0.74375	0.36744
0.74531	0.36744
0.74687	0.36858
0.74844	0.36972
0.75	0.37087
0.75156	0.37047
0.75313	0.37163
0.75469	0.37281
0.75625	0.37125
0.75781	0.37243
0.75938	0.36636
0.76094	0.36751
0.7625	0.37078
0.76406	0.37794
0.76563	0.38656
0.76719	0.39418
0.76875	0.39839
0.77031	0.39964
0.77187	0.40088
0.77344	0.40214
0.775	0.4034
0.77656	0.40468
0.77812	0.40597
0.77969	0.40729
0.78125	0.40863
0.78281	0.41
0.78438	0.4116
0.78594	0.41107
0.7875	0.4097
0.78906	0.40788
0.79063	0.406
0.79219	0.40448
0.79375	0.4037
0.79531	0.40514
0.79688	0.40656
0.79844	0.4079
0.8	0.41388
0.80156	0.41535
0.80312	0.41686
0.80469	0.41838
0.80625	0.41991
0.80781	0.42143
0.80937	0.42309
0.81094	0.42455
0.8125	0.41841
0.81406	0.42132
0.81563	0.42917
0.81719	0.43669
0.81875	0.43738
0.82031	0.43448
0.82188	0.44159
0.82344	0.44859
0.825	0.45026
0.82656	0.45196
0.82813	0.45368
0.82969	0.44828
0.83125	0.44472
0.83281	0.44441
0.83437	0.44392
0.83594	0.44395
0.8375	0.44576
0.83906	0.44521
0.84062	0.44521
0.84219	0.44699
0.84375	0.44707
0.84531	0.44902
0.84688	0.45019
0.84844	0.44809
0.85	0.45008
0.85156	0.45208
0.85313	0.45143
0.85469	0.45304
0.85625	0.45502
0.85781	0.45701
0.85938	0.45919
0.86094	0.46147
0.8625	0.46358
0.86406	0.46572
0.86562	0.46754
0.86719	0.46954
0.86875	0.4692
0.87031	0.46569
0.87187	0.46773
0.87344	0.46808
0.875	0.46934
0.87656	0.47165
0.87813	0.47376
0.87969	0.47376
0.88125	0.47912
0.88281	0.484
0.88438	0.49149
0.88594	0.49439
0.8875	0.49892
0.88906	0.50271
0.89063	0.5046
0.89219	0.50464
0.89375	0.50326
0.89531	0.49798
0.89687	0.48985
0.89844	0.48163
0.9	0.47594
0.90156	0.4701
0.90312	0.46152
0.90469	0.45548
0.90625	0.44938
0.90781	0.44686
0.90938	0.44905
0.91094	0.4513
0.9125	0.45102
0.91406	0.4533
0.91563	0.4533
0.91719	0.4533
0.91875	0.45556
0.92031	0.45744
0.92188	0.4593
0.92344	0.46162
0.925	0.46491
0.92656	0.46868
0.92812	0.47053
0.92969	0.47115
0.93125	0.47388
0.93281	0.47675
0.93437	0.4767
0.93594	0.4764
0.9375	0.47364
0.93906	0.47588
0.94063	0.47562
0.94219	0.47817
0.94375	0.48063
0.94531	0.48333
0.94688	0.48311
0.94844	0.48598
0.95	0.48856
0.95156	0.49111
0.95313	0.49388
0.95469	0.49388
0.95625	0.49649
0.95781	0.49649
0.95937	0.49649
0.96094	0.49649
0.9625	0.49921
0.96406	0.50196
0.96562	0.50471
0.96719	0.50747
0.96875	0.51021
0.97031	0.51292
0.97188	0.51292
0.97344	0.51292
0.975	0.51292
0.97656	0.51292
0.97813	0.51563
0.97969	0.51563
0.98125	0.51829
0.98281	0.52091
0.98438	0.52349
0.98594	0.52116
0.9875	0.50777
0.98906	0.49995
0.99062	0.49214
0.99219	0.48533
0.99375	0.48056
0.99531	0.47884
0.99687	0.48034
0.99844	0.48284
1	0.48578
1.00156	0.48865
1.00313	0.4936
1.00469	0.49812
1.00625	0.50254
1.00781	0.50718
1.00937	0.51235
1.01094	0.51568
1.0125	0.51254
1.01406	0.51522
1.01563	0.51477
1.01719	0.5175
1.01875	0.52027
1.02031	0.51984
1.02188	0.52265
1.02344	0.52549
1.025	0.52505
1.02656	0.52793
1.02813	0.53083
1.02969	0.53378
1.03125	0.53677
1.03281	0.53334
1.03438	0.52995
1.03594	0.52995
1.0375	0.52995
1.03906	0.51857
1.04062	0.50687
1.04219	0.4917
1.04375	0.4795
1.04531	0.46704
1.04688	0.45433
1.04844	0.45135
1.05	0.44841
1.05156	0.44841
1.05313	0.44549
1.05469	0.44549
1.05625	0.44549
1.05781	0.44549
1.05938	0.44549
1.06094	0.44549
1.0625	0.44262
1.06406	0.44262
1.06563	0.43979
1.06719	0.437
1.06875	0.43703
1.07031	0.4343
1.07187	0.4343
1.07344	0.4316
1.075	0.4343
1.07656	0.4343
1.07813	0.4343
1.07969	0.43433
1.08125	0.43436
1.08281	0.43438
1.08438	0.4344
1.08594	0.43167
1.0875	0.42896
1.08906	0.42629
1.09063	0.42629
1.09219	0.42629
1.09375	0.42368
1.09531	0.42362
1.09688	0.42621
1.09844	0.42887
1.1	0.43157
1.10156	0.42891
1.10312	0.43158
1.10469	0.42889
1.10625	0.42874
1.10781	0.42606
1.10938	0.42341
1.11094	0.42081
1.1125	0.42081
1.11406	0.41827
1.11563	0.41579
1.11719	0.41579
1.11875	0.41579
1.12031	0.41579
1.12188	0.41579
1.12344	0.41579
1.125	0.41579
1.12656	0.41579
1.12813	0.41579
1.12969	0.41579
1.13125	0.41579
1.13281	0.41579
1.13437	0.41579
1.13594	0.41579
1.1375	0.41579
1.13906	0.41579
1.14063	0.41579
1.14219	0.41579
1.14375	0.41579
1.14531	0.41579
1.14688	0.41579
1.14844	0.41579
1.15	0.41579
1.15156	0.41579
1.15313	0.41579
1.15469	0.41579
1.15625	0.41579
1.15781	0.41579
1.15938	0.41579
1.16094	0.41579
1.1625	0.41579
1.16406	0.41579
1.16562	0.41579
1.16719	0.41325
1.16875	0.41325
1.17031	0.41325
1.17188	0.41325
1.17344	0.4157
1.175	0.41566
1.17656	0.41566
1.17813	0.41566
1.17969	0.41318
1.18125	0.41318
1.18281	0.41569
1.18438	0.41822
1.18594	0.41822
1.1875	0.41572
1.18906	0.41324
1.19063	0.41181
1.19219	0.41181
1.19375	0.41431
1.19531	0.41183
1.19687	0.41123
1.19844	0.41059
1.2	0.40743
1.20156	0.40581
1.20313	0.40668
1.20469	0.40501
1.20625	0.40587
1.20781	0.40641
1.20938	0.40678
1.21094	0.40584
1.2125	0.40502
1.21406	0.40664
1.21563	0.41228
1.21719	0.41901
1.21875	0.42222
1.22031	0.42664
1.22188	0.43044
1.22344	0.43513
1.225	0.43941
1.22656	0.44322
1.22812	0.44653
1.22969	0.4493
1.23125	0.45719
1.23281	0.47224
1.23438	0.47224
1.23594	0.46172
1.2375	0.45146
1.23906	0.4541
1.24063	0.4541
1.24219	0.4541
1.24375	0.4541
1.24531	0.45435
1.24688	0.4522
1.24844	0.45252
1.25	0.45252
1.25156	0.45517
1.25313	0.45517
1.25469	0.45517
1.25625	0.4454
1.25781	0.44798
1.25937	0.45058
1.26094	0.45324
1.2625	0.45592
1.26406	0.45863
1.26563	0.46138
1.26719	0.46138
1.26875	0.46138
1.27031	0.46138
1.27188	0.46138
1.27344	0.46419
1.275	0.46704
1.27656	0.46993
1.27813	0.46993
1.27969	0.46993
1.28125	0.46993
1.28281	0.4728
1.28438	0.47567
1.28594	0.47853
1.2875	0.47853
1.28906	0.47853
1.29062	0.47853
1.29219	0.47853
1.29375	0.47853
1.29531	0.47853
1.29688	0.47853
1.29844	0.47853
1.3	0.47853
1.30156	0.47853
1.30313	0.47853
1.30469	0.48265
1.30625	0.48683
1.30781	0.49104
1.30938	0.49527
1.31094	0.49949
1.3125	0.50368
1.31406	0.50783
1.31563	0.51191
1.31719	0.51591
1.31875	0.5198
1.32031	0.52357
1.32187	0.52357
1.32344	0.52357
1.325	0.52357
1.32656	0.52357
1.32813	0.52357
1.32969	0.52357
1.33125	0.5513
1.33281	0.56127
1.33438	0.55944
1.33594	0.55944
1.3375	0.55944
1.33906	0.55633
1.34063	0.56394
1.34219	0.58765
1.34375	0.58402
1.34531	0.58022
1.34688	0.57628
1.34844	0.57222
1.35	0.56522
1.35156	0.55814
1.35312	0.54803
1.35469	0.53764
1.35625	0.5269
1.35781	0.51572
1.35938	0.51572
1.36094	0.51572
1.3625	0.51572
1.36406	0.51572
1.36563	0.51572
1.36719	0.51572
1.36875	0.51572
1.37031	0.51572
1.37188	0.51572
1.37344	0.52428
1.375	0.53304
1.37656	0.54195
1.37813	0.55095
1.37969	0.55997
1.38125	0.56897
1.38281	0.57788
1.38437	0.58664
1.38594	0.58664
1.3875	0.58664
1.38906	0.58339
1.39063	0.58014
1.39219	0.58014
1.39375	0.58014
1.39531	0.57688
1.39688	0.57688
1.39844	0.57688
1.4	0.57363
1.40156	0.57041
1.40313	0.57041
1.40469	0.57041
1.40625	0.56724
1.40781	0.56724
1.40938	0.56724
1.41094	0.56724
1.4125	0.56724
1.41406	0.56414
1.41562	0.56414
1.41719	0.56414
1.41875	0.56109
1.42031	0.55806
1.42188	0.55806
1.42344	0.55504
1.425	0.55504
1.42656	0.55504
1.42813	0.55203
1.42969	0.55203
1.43125	0.55499
1.43281	0.55499
1.43438	0.55499
1.43594	0.55499
1.4375	0.55499
1.43906	0.558
1.44063	0.56105
1.44219	0.56105
1.44375	0.56105
1.44531	0.5622
1.44687	0.56528
1.44844	0.56614
1.45	0.57175
1.45156	0.58061
1.45313	0.58897
1.45469	0.58939
1.45625	0.59156
1.45781	0.59126
1.45938	0.59126
1.46094	0.59128
1.4625	0.58709
1.46406	0.59023
1.46563	0.5934
1.46719	0.5902
1.46875	0.58703
1.47031	0.58388
1.47188	0.58383
1.47344	0.58383
1.475	0.58382
1.47656	0.5808
1.47812	0.57785
1.47969	0.57785
1.48125	0.57785
1.48281	0.57785
1.48438	0.57785
1.48594	0.57785
1.4875	0.57785
1.48906	0.57785
1.49063	0.57785
1.49219	0.57785
1.49375	0.57785
1.49531	0.57785
1.49688	0.57785
1.49844	0.57785
1.5	0.57785
1.50156	0.57476
1.50313	0.57174
1.50469	0.56877
1.50625	0.56877
1.50781	0.56879
1.50937	0.57174
1.51094	0.56882
1.5125	0.56882
1.51406	0.56883
1.51563	0.5659
1.51719	0.56298
1.51875	0.56291
1.52031	0.56291
1.52188	0.5658
1.52344	0.56872
1.525	0.57168
1.52656	0.57168
1.52813	0.57168
1.52969	0.57168
1.53125	0.57168
1.53281	0.57466
1.53438	0.57466
1.53594	0.57466
1.5375	0.57765
1.53906	0.57765
1.54062	0.58773
1.54219	0.58773
1.54375	0.58627
1.54531	0.57991
1.54688	0.57166
1.54844	0.56454
1.55	0.56168
1.55156	0.56168
1.55313	0.56168
1.55469	0.56168
1.55625	0.56168
1.55781	0.56168
1.55938	0.56168
1.56094	0.56168
1.5625	0.56168
1.56406	0.56168
1.56563	0.56168
1.56719	0.56168
1.56875	0.56168
1.57031	0.56168
1.57187	0.56168
1.57344	0.56168
1.575	0.56168
1.57656	0.56168
1.57813	0.56168
1.57969	0.56168
1.58125	0.56168
1.58281	0.56168
1.58438	0.55873
1.58594	0.55873
1.5875	0.55873
1.58906	0.55873
1.59063	0.55573
1.59219	0.55573
1.59375	0.55275
1.59531	0.54475
1.59688	0.53946
1.59844	0.53111
1.6	0.52554
1.60156	0.51991
1.60312	0.51153
1.60469	0.50329
1.60625	0.50329
1.60781	0.50329
1.60938	0.50329
1.61094	0.50599
1.6125	0.50873
1.61406	0.51151
1.61563	0.51432
1.61719	0.51437
1.61875	0.51437
1.62031	0.5144
1.62188	0.5144
1.62344	0.5144
1.625	0.51726
1.62656	0.51726
1.62813	0.51439
1.62969	0.51437
1.63125	0.51153
1.63281	0.51153
1.63437	0.51435
1.63594	0.51152
1.6375	0.50874
1.63906	0.506
1.64063	0.506
1.64219	0.50329
1.64375	0.50061
1.64531	0.50061
1.64688	0.49793
1.64844	0.49528
1.65	0.49264
1.65156	0.49004
1.65313	0.49004
1.65469	0.48746
1.65625	0.48746
1.65781	0.48746
1.65938	0.48493
1.66094	0.48493
1.6625	0.47985
1.66406	0.47233
1.66562	0.46487
1.66719	0.45985
1.66875	0.45474
1.67031	0.44712
1.67188	0.43938
1.67344	0.43381
1.675	0.43381
1.67656	0.43381
1.67813	0.43618
1.67969	0.43856
1.68125	0.43856
1.68281	0.43856
1.68438	0.44094
1.68594	0.44094
1.6875	0.44094
1.68906	0.44333
1.69063	0.44333
1.69219	0.44333
1.69375	0.44573
1.69531	0.42672
1.69687	0.42672
1.69844	0.42672
1.7	0.43186
1.70156	0.44071
1.70313	0.45088
1.70469	0.45971
1.70625	0.46587
1.70781	0.46467
1.70938	0.46546
1.71094	0.46485
1.7125	0.46485
1.71406	0.46485
1.71563	0.46741
1.71719	0.47001
1.71875	0.47263
1.72031	0.47263
1.72188	0.47527
1.72344	0.47527
1.725	0.47527
1.72656	0.47527
1.72812	0.47791
1.72969	0.47791
1.73125	0.47791
1.73281	0.47791
1.73438	0.47791
1.73594	0.47791
1.7375	0.47791
1.73906	0.47791
1.74063	0.47791
1.74219	0.47791
1.74375	0.47791
1.74531	0.47791
1.74688	0.47791
1.74844	0.47524
1.75	0.4726
1.75156	0.4726
1.75313	0.47
1.75469	0.47
1.75625	0.46742
1.75781	0.46742
1.75937	0.46478
1.76094	0.46478
1.7625	0.45958
1.76406	0.45691
1.76563	0.45422
1.76719	0.4515
1.76875	0.45456
1.77031	0.45456
1.77188	0.45456
1.77344	0.45199
1.775	0.45199
1.77656	0.45188
1.77813	0.45038
1.77969	0.44794
1.78125	0.4425
1.78281	0.4396
1.78438	0.43716
1.78594	0.43506
1.7875	0.43056
1.78906	0.42586
1.79062	0.42302
1.79219	0.41931
1.79375	0.42178
1.79531	0.42178
1.79688	0.42427
1.79844	0.42427
1.8	0.42427
1.80156	0.42679
1.80313	0.42679
1.80469	0.42679
1.80625	0.42675
1.80781	0.42421
1.80938	0.42171
1.81094	0.42171
1.8125	0.41925
1.81406	0.42171
1.81563	0.42171
1.81719	0.41925
1.81875	0.41925
1.82031	0.41925
1.82187	0.41925
1.82344	0.42172
1.825	0.41925
1.82656	0.41925
1.82813	0.4168
1.82969	0.41925
1.83125	0.41925
1.83281	0.41925
1.83438	0.42174
1.83594	0.42174
1.8375	0.42174
1.83906	0.41929
1.84063	0.41929
1.84219	0.41929
1.84375	0.41934
1.84531	0.41934
1.84688	0.42182
1.84844	0.42431
1.85	0.42684
1.85156	0.42938
1.85312	0.42938
1.85469	0.43195
1.85625	0.43195
1.85781	0.43195
1.85938	0.43195
1.86094	0.43453
1.8625	0.43714
1.86406	0.43981
1.86563	0.44253
1.86719	0.44529
1.86875	0.4481
1.87031	0.45094
1.87188	0.45094
1.87344	0.45094
1.875	0.45083
1.87656	0.45072
1.87813	0.45072
1.87969	0.45072
1.88125	0.44788
1.88281	0.45068
1.88437	0.45068
1.88594	0.45355
1.8875	0.4536
1.88906	0.45366
1.89063	0.45658
1.89219	0.45953
1.89375	0.45663
1.89531	0.45662
1.89688	0.45951
1.89844	0.45658
1.9	0.45369
1.90156	0.45083
1.90313	0.448
1.90469	0.448
1.90625	0.448
1.90781	0.448
1.90938	0.448
1.91094	0.44524
1.9125	0.44449
1.91406	0.44449
1.91562	0.4428
1.91719	0.4428
1.91875	0.4418
1.92031	0.44173
1.92188	0.44299
1.92344	0.44594
1.925	0.45095
1.92656	0.45837
1.92813	0.46854
1.92969	0.46854
1.93125	0.46411
1.93281	0.46411
1.93438	0.46609
1.93594	0.47009
1.9375	0.47534
1.93906	0.48106
1.94063	0.48651
1.94219	0.49097
1.94375	0.49373
1.94531	0.49373
1.94687	0.49373
1.94844	0.49381
1.95	0.49381
1.95156	0.49107
1.95313	0.48835
1.95469	0.48835
1.95625	0.49109
1.95781	0.49109
1.95938	0.49109
1.96094	0.49107
1.9625	0.48834
1.96406	0.48564
1.96563	0.48297
1.96719	0.48297
1.96875	0.48297
1.97031	0.48296
1.97188	0.48296
1.97344	0.48296
1.975	0.48296
1.97656	0.48296
1.97812	0.48296
1.97969	0.48032
1.98125	0.48034
1.98281	0.48301
1.98438	0.48037
1.98594	0.48043
1.9875	0.48043
1.98906	0.47964
1.99063	0.47712
1.99219	0.47752
1.99375	0.47779
1.99531	0.47472
1.99688	0.46798
1.99844	0.46187
2	0.46003
2.00156	0.45797
2.00312	0.45572
2.00469	0.45338
2.00625	0.44701
2.00781	0.44528
2.00937	0.44388
2.01094	0.44124
2.0125	0.43119
2.01406	0.41677
2.01563	0.41677
2.01719	0.42681
2.01875	0.43653
2.02031	0.4341
2.02188	0.43172
2.02344	0.43172
2.025	0.42935
2.02656	0.43151
2.02813	0.43344
2.02969	0.43557
2.03125	0.43313
2.03281	0.43071
2.03437	0.42831
2.03594	0.42594
2.0375	0.43267
2.03906	0.4303
2.04062	0.42797
2.04219	0.42797
2.04375	0.42797
2.04531	0.42797
2.04688	0.42797
2.04844	0.42797
2.05	0.42797
2.05156	0.42797
2.05313	0.42797
2.05469	0.42797
2.05625	0.42797
2.05781	0.42567
2.05938	0.42338
2.06094	0.42112
2.0625	0.42112
2.06406	0.41889
2.06562	0.41889
2.06719	0.41889
2.06875	0.41667
2.07031	0.41667
2.07187	0.41447
2.07344	0.4123
2.075	0.41015
2.07656	0.41015
2.07813	0.41015
2.07969	0.40802
2.08125	0.40802
2.08281	0.40802
2.08438	0.40802
2.08594	0.4042
2.0875	0.40024
2.08906	0.39617
2.09063	0.392
2.09219	0.38775
2.09375	0.38343
2.09531	0.37906
2.09687	0.37465
2.09844	0.37024
2.1	0.36583
2.10156	0.36144
2.10312	0.36144
2.10469	0.36144
2.10625	0.36144
2.10781	0.36144
2.10938	0.36144
2.11094	0.36144
2.1125	0.3342
2.11406	0.33088
2.11563	0.33905
2.11719	0.34685
2.11875	0.35473
2.12031	0.36456
2.12188	0.36421
2.12344	0.34828
2.125	0.35645
2.12656	0.35645
2.12812	0.35446
2.12969	0.35251
2.13125	0.35251
2.13281	0.35061
2.13437	0.34873
2.13594	0.34685
2.1375	0.34497
2.13906	0.34497
2.14063	0.34497
2.14219	0.34497
2.14375	0.34497
2.14531	0.34497
2.14688	0.34497
2.14844	0.34497
2.15	0.34497
2.15156	0.34497
2.15313	0.34497
2.15469	0.33646
2.15625	0.32758
2.15781	0.31838
2.15937	0.30891
2.16094	0.29921
2.1625	0.28933
2.16406	0.27934
2.16562	0.26927
2.16719	0.26927
2.16875	0.26927
2.17031	0.27068
2.17188	0.27213
2.17344	0.27213
2.175	0.27213
2.17656	0.27365
2.17813	0.27365
2.17969	0.27365
2.18125	0.27522
2.18281	0.2768
2.18438	0.2768
2.18594	0.2768
2.1875	0.2784
2.18906	0.2784
2.19062	0.27682
2.19219	0.27682
2.19375	0.27682
2.19531	0.27838
2.19687	0.2768
2.19844	0.2768
2.2	0.27677
2.20156	0.27832
2.20313	0.27832
2.20469	0.27831
2.20625	0.27831
2.20781	0.27831
2.20938	0.27993
2.21094	0.27835
2.2125	0.27835
2.21406	0.27679
2.21563	0.27679
2.21719	0.27679
2.21875	0.27526
2.22031	0.27375
2.22187	0.27375
2.22344	0.27375
2.225	0.26379
2.22656	0.25493
2.22812	0.25493
2.22969	0.25308
2.23125	0.24919
2.23281	0.24764
2.23438	0.24876
2.23594	0.24642
2.2375	0.24222
2.23906	0.24056
2.24063	0.24056
2.24219	0.24191
2.24375	0.2478
2.24531	0.2478
2.24688	0.2478
2.24844	0.24925
2.25	0.25073
2.25156	0.25223
2.25312	0.25375
2.25469	0.25375
2.25625	0.25524
2.25781	0.2567
2.25937	0.25812
2.26094	0.25812
2.2625	0.25812
2.26406	0.25812
2.26563	0.25812
2.26719	0.25812
2.26875	0.25812
2.27031	0.25812
2.27188	0.25812
2.27344	0.25812
2.275	0.25812
2.27656	0.25812
2.27813	0.25812
2.27969	0.25655
2.28125	0.25502
2.28281	0.25508
2.28437	0.25664
2.28594	0.25819
2.2875	0.25819
2.28906	0.25972
2.29062	0.25817
2.29219	0.25969
2.29375	0.25814
2.29531	0.25967
2.29688	0.25967
2.29844	0.2597
2.3	0.26134
2.30156	0.25974
2.30313	0.25974
2.30469	0.25974
2.30625	0.25974
2.30781	0.25974
2.30938	0.25974
2.31094	0.25974
2.3125	0.25974
2.31406	0.25974
2.31562	0.25974
2.31719	0.25974
2.31875	0.25974
2.32031	0.25974
2.32187	0.25974
2.32344	0.25974
2.325	0.25974
2.32656	0.25974
2.32813	0.25974
2.32969	0.25821
2.33125	0.25672
2.33281	0.25526
2.33438	0.25381
2.33594	0.25236
2.3375	0.25236
2.33906	0.25086
2.34063	0.25086
2.34219	0.25086
2.34375	0.25086
2.34531	0.25086
2.34687	0.25086
2.34844	0.25086
2.35	0.25086
2.35156	0.25086
2.35312	0.25086
2.35469	0.25086
2.35625	0.25086
2.35781	0.24944
2.35938	0.24944
2.36094	0.24944
2.3625	0.24944
2.36406	0.24944
2.36563	0.24935
2.36719	0.2479
2.36875	0.2479
2.37031	0.24647
2.37188	0.24646
2.37344	0.24646
2.375	0.2479
2.37656	0.24935
2.37812	0.24935
2.37969	0.24939
2.38125	0.24939
2.38281	0.24798
2.38437	0.24939
2.38594	0.24937
2.3875	0.24937
2.38906	0.24795
2.39063	0.24795
2.39219	0.24651
2.39375	0.24651
2.39531	0.24651
2.39688	0.24651
2.39844	0.24786
2.4	0.24786
2.40156	0.24926
2.40313	0.24926
2.40469	0.24926
2.40625	0.24926
2.40781	0.24926
2.40937	0.25071
2.41094	0.25219
2.4125	0.25368
2.41406	0.25368
2.41562	0.25368
2.41719	0.25516
2.41875	0.25666
2.42031	0.25816
2.42188	0.25816
2.42344	0.25811
2.425	0.25963
2.42656	0.25808
2.42813	0.25807
2.42969	0.25963
2.43125	0.2612
2.43281	0.2628
2.43438	0.26122
2.43594	0.26124
2.4375	0.25968
2.43906	0.25813
2.44062	0.25814
2.44219	0.25814
2.44375	0.25814
2.44531	0.25968
2.44687	0.25969
2.44844	0.25814
2.45	0.25814
2.45156	0.25971
2.45313	0.25973
2.45469	0.25973
2.45625	0.25817
2.45781	0.25817
2.45938	0.25817
2.46094	0.25817
2.4625	0.25817
2.46406	0.25817
2.46563	0.25817
2.46719	0.25817
2.46875	0.25817
2.47031	0.25817
2.47187	0.25817
2.47344	0.25817
2.475	0.25817
2.47656	0.27633
2.47812	0.27633
2.47969	0.27633
2.48125	0.26814
2.48281	0.2576
2.48438	0.2455
2.48594	0.23289
2.4875	0.2238
2.48906	0.22246
2.49063	0.22246
2.49219	0.22114
2.49375	0.22114
2.49531	0.22114
2.49688	0.22114
2.49844	0.21983
2.5	0.21983
2.50156	0.21983
2.50312	0.21854
2.50469	0.21727
2.50625	0.21601
2.50781	0.21477
2.50937	0.21477
2.51094	0.21477
2.5125	0.21353
2.51406	0.21353
2.51563	0.21353
2.51719	0.2123
2.51875	0.21109
2.52031	0.21109
2.52188	0.20989
2.52344	0.20989
2.525	0.20871
2.52656	0.20754
2.52813	0.20754
2.52969	0.20754
2.53125	0.20754
2.53281	0.20754
2.53437	0.20753
2.53594	0.20637
2.5375	0.20636
2.53906	0.20636
2.54062	0.20636
2.54219	0.20636
2.54375	0.20635
2.54531	0.20635
2.54688	0.20635
2.54844	0.20635
2.55	0.20752
2.55156	0.20752
2.55313	0.20752
2.55469	0.20872
2.55625	0.20872
2.55781	0.20872
2.55938	0.20872
2.56094	0.20872
2.5625	0.2099
2.56406	0.2099
2.56562	0.2099
2.56719	0.2099
2.56875	0.21103
2.57031	0.21216
2.57187	0.21216
2.57344	0.21216
2.575	0.21216
2.57656	0.21216
2.57813	0.21216
2.57969	0.21216
2.58125	0.21216
2.58281	0.21216
2.58438	0.21216
2.58594	0.21216
2.5875	0.2134
2.58906	0.21465
2.59063	0.21591
2.59219	0.21469
2.59375	0.21471
2.59531	0.21349
2.59687	0.21471
2.59844	0.21595
2.6	0.2147
2.60156	0.2147
2.60312	0.2147
2.60469	0.21344
2.60625	0.21468
2.60781	0.21343
2.60938	0.21467
2.61094	0.21467
2.6125	0.21592
2.61406	0.21592
2.61563	0.21592
2.61719	0.21592
2.61875	0.21592
2.62031	0.21717
2.62188	0.21717
2.62344	0.21717
2.625	0.21841
2.62656	0.21841
2.62812	0.21841
2.62969	0.21841
2.63125	0.21841
2.63281	0.21841
2.63437	0.21841
2.63594	0.21841
2.6375	0.21723
2.63906	0.21723
2.64063	0.21723
2.64219	0.21723
2.64375	0.21723
2.64531	0.21598
2.64688	0.21598
2.64844	0.21598
2.65	0.21598
2.65156	0.21471
2.65313	0.21471
2.65469	0.21471
2.65625	0.2148
2.65781	0.21612
2.65937	0.21487
2.66094	0.21487
2.6625	0.21613
2.66406	0.2149
2.66562	0.2137
2.66719	0.21251
2.66875	0.21371
2.67031	0.21492
2.67188	0.2137
2.67344	0.21248
2.675	0.21245
2.67656	0.21366
2.67813	0.21366
2.67969	0.21364
2.68125	0.21488
2.68281	0.21487
2.68438	0.21613
2.68594	0.2149
2.6875	0.21371
2.68906	0.21371
2.69062	0.21371
2.69219	0.21493
2.69375	0.21429
2.69531	0.21311
2.69687	0.21215
2.69844	0.21215
2.7	0.21177
2.70156	0.20924
2.70313	0.20543
2.70469	0.19997
2.70625	0.19362
2.70781	0.18473
2.70938	0.17287
2.71094	0.17194
2.7125	0.17467
2.71406	0.17467
2.71563	0.17092
2.71719	0.16501
2.71875	0.15768
2.72031	0.14968
2.72187	0.14181
2.72344	0.13485
2.725	0.12962
2.72656	0.12962
2.72812	0.12962
2.72969	0.13038
2.73125	0.13038
2.73281	0.13118
2.73438	0.13199
2.73594	0.13199
2.7375	0.13199
2.73906	0.13199
2.74063	0.13199
2.74219	0.13284
2.74375	0.13369
2.74531	0.13455
2.74688	0.13451
2.74844	0.13362
2.75	0.13447
2.75156	0.13444
2.75312	0.13529
2.75469	0.13442
2.75625	0.13442
2.75781	0.13528
2.75937	0.13528
2.76094	0.13616
2.7625	0.13616
2.76406	0.13529
2.76563	0.13616
2.76719	0.13616
2.76875	0.13616
2.77031	0.13616
2.77188	0.137
2.77344	0.137
2.775	0.137
2.77656	0.13791
2.77813	0.13884
2.77969	0.1398
2.78125	0.13556
2.78281	0.1312
2.78437	0.12674
2.78594	0.12221
2.7875	0.12304
2.78906	0.11856
2.79062	0.11413
2.79219	0.11413
2.79375	0.11494
2.79531	0.11577
2.79688	0.11577
2.79844	0.11659
2.8	0.11659
2.80156	0.11741
2.80313	0.11737
2.80469	0.11652
2.80625	0.11733
2.80781	0.11733
2.80938	0.11646
2.81094	0.11646
2.8125	0.11645
2.81406	0.1173
2.81562	0.1173
2.81719	0.1173
2.81875	0.11816
2.82031	0.11816
2.82187	0.11901
2.82344	0.11901
2.825	0.11901
2.82656	0.11901
2.82813	0.11818
2.82969	0.11818
2.83125	0.11818
2.83281	0.11818
2.83438	0.11818
2.83594	0.1173
2.8375	0.11643
2.83906	0.11726
2.84063	0.11722
2.84219	0.11719
2.84375	0.11719
2.84531	0.11719
2.84687	0.11719
2.84844	0.11719
2.85	0.11728
2.85156	0.11657
2.85312	0.11741
2.85469	0.11826
2.85625	0.11913
2.85781	0.11913
2.85938	0.11913
2.86094	0.11913
2.8625	0.11913
2.86406	0.11913
2.86563	0.11913
2.86719	0.11826
2.86875	0.11741
2.87031	0.11657
2.87188	0.11657
2.87344	0.11657
2.875	0.11573
2.87656	0.11573
2.87812	0.11489
2.87969	0.11406
2.88125	0.11406
2.88281	0.11406
2.88437	0.11406
2.88594	0.11406
2.8875	0.11406
2.88906	0.11406
2.89063	0.11406
2.89219	0.11975
2.89375	0.12896
2.89531	0.12839
2.89688	0.1259
2.89844	0.11892
2.9	0.10733
2.90156	0.0835
2.90313	0.07127
2.90469	0.05878
2.90625	0.04606
2.90781	0.04606
2.90937	0.04649
2.91094	0.04688
2.9125	0.04688
2.91406	0.04724
2.91562	0.0476
2.91719	0.048
2.91875	0.04844
2.92031	0.04844
2.92188	0.04844
2.92344	0.04844
2.925	0.04844
2.92656	0.04844
2.92813	0.04844
2.92969	0.04844
2.93125	0.04844
2.93281	0.04844
2.93438	0.04844
2.93594	0.04844
2.9375	0.04844
2.93906	0.04844
2.94062	0.04844
2.94219	0.04844
2.94375	0.04844
2.94531	0.04844
2.94687	0.04844
2.94844	0.04844
2.95	0.04844
2.95156	0.04844
2.95313	0.04804
2.95469	0.04766
2.95625	0.0473
2.95781	0.0473
2.95938	0.0473
2.96094	0.0473
2.9625	0.04696
2.96406	0.04663
2.96563	0.04663
2.96719	0.04663
2.96875	0.04663
2.97031	0.04631
2.97187	0.04665
2.97344	0.04665
2.975	0.04665
2.97656	0.04633
2.97812	0.04667
2.97969	0.04667
2.98125	0.04701
2.98281	0.04701
2.98438	0.04666
2.98594	0.047
2.9875	0.047
2.98906	0.04664
2.99063	0.04628
2.99219	0.0466
2.99375	0.0466
2.99531	0.04692
2.99688	0.04692
2.99844	0.04692
3	0.04723
3.00156	0.04754
3.00312	0.04754
3.00469	0.04754
3.00625	0.05906
3.00781	0.06558
3.00937	0.06558
3.01094	0.06315
3.0125	0.05682
3.01406	0.04697
3.01563	0.03399
3.01719	0.03399
3.01875	0.03399
3.02031	0.03399
3.02188	0.03399
3.02344	0.03399
3.025	0.03399
3.02656	0.03399
3.02813	0.03399
3.02969	0.03399
3.03125	0.03399
3.03281	0.03399
3.03437	0.03399
3.03594	0.03399
3.0375	0.03399
3.03906	0.03399
3.04062	0.03399
3.04219	0.03399
3.04375	0.03399
3.04531	0.03399
3.04688	0.03399
3.04844	0.03399
3.05	0.03399
3.05156	0.03373
3.05313	0.03373
3.05469	0.03347
3.05625	0.03321
3.05781	0.03321
3.05938	0.03296
3.06094	0.03325
3.0625	0.03354
3.06406	0.03382
3.06562	0.03356
3.06719	0.03331
3.06875	0.03331
3.07031	0.03331
3.07187	0.03331
3.07344	0.03331
3.075	0.03357
3.07656	0.03331
3.07813	0.03333
3.07969	0.0336
3.08125	0.0336
3.08281	0.03364
3.08438	0.03339
3.08594	0.03314
3.0875	0.03314
3.08906	0.03314
3.09063	0.03314
3.09219	0.03314
3.09375	0.03314
3.09531	0.03314
3.09687	0.03314
3.09844	0.03291
3.1	0.03291
3.10156	0.03291
3.10312	0.03291
3.10469	0.03267
3.10625	0.03243
3.10781	0.03243
3.10938	0.03243
3.11094	0.03241
3.1125	0.03236
3.11406	0.03254
3.11563	0.03272
3.11719	0.03271
3.11875	0.0325
3.12031	0.0328
3.12188	0.0328
[truncated: 18,648 more rows]

## Sheet: Figure_S14C
	Experimental		Modeling
Time (s)	Flow rate (µL/min)	Time (s)	Flow rate (µL/min)
0.00156	0.54432	0	0
0.00313	0.54602	0.38123	0.12133
0.00469	0.54723	0.73537	0.28928
0.00625	0.54857	1.08618	0.49963
0.00781	0.54991	1.42928	0.65331
0.00937	0.55124	1.76286	0.76922
0.01094	0.55286	2.08705	0.85865
0.0125	0.55286	2.40201	0.93183
0.01406	0.55427	2.70931	0.99554
0.01563	0.55573	3.00962	1.03737
0.01719	0.557	3.59297	1.15843
0.01875	0.55826	3.87757	1.18759
0.02031	0.55954	4.15855	1.22686
0.02187	0.56081	4.43597	1.26269
0.02344	0.56207	4.7106	1.29736
0.025	0.56336	4.98265	1.32835
0.02656	0.56469	5.25239	1.3582
0.02813	0.56608	5.52029	1.38663
0.02969	0.56741	5.78645	1.40662
0.03125	0.56854	6.31442	1.46484
0.03281	0.56935	6.57657	1.47936
0.03438	0.56969	6.83766	1.49824
0.03594	0.56953	7.09783	1.51752
0.0375	0.56896	7.35743	1.5348
0.03906	0.56806	7.61623	1.54881
0.04063	0.56692	7.87439	1.56245
0.04219	0.56559	8.13204	1.57559
0.04375	0.56412	8.38929	1.58461
0.04531	0.56254	8.90276	1.60914
0.04688	0.56088	9.15884	1.6133
0.04844	0.55916	9.41475	1.62022
0.05	0.55734	9.67035	1.6273
0.05156	0.55548	9.92601	1.63375
0.05312	0.55364	10.1815	1.63698
0.05469	0.55178	10.4367	1.64008
0.05625	0.54994	10.6919	1.64374
0.05781	0.54811	10.9471	1.37572
0.05937	0.5463	11.3872	1.00466
0.06094	0.54448	11.6028	0.93327
0.0625	0.54265	11.8152	0.8653
0.06406	0.54082	12.024	0.79714
0.06563	0.53901	12.2297	0.73381
0.06719	0.53721	12.4326	0.67683
0.06875	0.53542	12.6331	0.62631
0.07031	0.53364	12.8313	0.58168
0.07187	0.53188	13.0277	0.53481
0.07344	0.53013	13.4155	0.48052
0.075	0.52839	13.6073	0.44396
0.07656	0.52666	13.7979	0.41711
0.07813	0.52494	13.9873	0.39317
0.07969	0.52324	14.1758	0.37194
0.08125	0.52155	14.3634	0.35136
0.08281	0.51989	14.55	0.33311
0.08438	0.51824	14.736	0.31719
0.08594	0.51658	14.9212	0.29845
0.0875	0.51493	15.2898	0.27791
0.08906	0.51329	15.4733	0.26243
0.09062	0.51167	15.6562	0.25114
0.09219	0.51005	15.8386	0.24077
0.09375	0.50846	16.0206	0.23201
0.09531	0.50687	16.2022	0.22305
0.09688	0.50531	16.3834	0.21391
0.09844	0.50375	16.5642	0.20661
0.1	0.50219	16.7446	0.19797
0.10156	0.50066	17.1047	0.18725
0.10312	0.49914	17.2842	0.17962
0.10469	0.49762	17.4635	0.17473
0.10625	0.49612	17.6425	0.16883
0.10781	0.49464	17.8212	0.16307
0.10938	0.49315	17.9997	0.15828
0.11094	0.49167	18.178	0.15306
0.1125	0.4902	18.3561	0.14787
0.11406	0.48875	18.5339	0.14247
0.11563	0.48732	18.889	0.13568
0.11719	0.48591	19.0662	0.13099
0.11875	0.48451	19.2433	0.12836
0.12031	0.4831	19.4202	0.12428
0.12188	0.48173	19.5969	0.1203
0.12344	0.48037	19.7735	0.1169
0.125	0.47902	19.9499	0.11388
0.12656	0.47768	20.1262	0.11111
0.12812	0.47636	20.3024	0.10743
0.12969	0.47506	20.6543	0.10388
0.13125	0.47506	20.8301	0.10012
0.13281	0.47506	21.0057	0.09699
0.13437	0.47365	21.1812	0.09457
0.13594	0.47225	21.3566	0.09225
0.1375	0.47088	21.5319	0.09032
0.13906	0.47088	21.7071	0.08829
0.14063	0.46953	21.8822	0.08568
0.14219	0.4682	22.0572	0.08302
0.14375	0.4669
0.14531	0.46562
0.14688	0.46436
0.14844	0.46313
0.15	0.46313
0.15156	0.46313
0.15313	0.46313
0.15469	0.46199
0.15625	0.46089
0.15781	0.45983
0.15937	0.45881
0.16094	0.45783
0.1625	0.45689
0.16406	0.45689
0.16562	0.45601
0.16719	0.45516
0.16875	0.45433
0.17031	0.45353
0.17188	0.45275
0.17344	0.45201
0.175	0.45201
0.17656	0.45132
0.17813	0.45067
0.17969	0.45005
0.18125	0.44945
0.18281	0.44887
0.18438	0.4483
0.18594	0.44776
0.1875	0.44723
0.18906	0.44672
0.19062	0.44622
0.19219	0.44573
0.19375	0.44525
0.19531	0.44479
0.19687	0.44433
0.19844	0.44388
0.2	0.44344
0.20156	0.44301
0.20313	0.4426
0.20469	0.44221
0.20625	0.44183
0.20781	0.44146
0.20938	0.44111
0.21094	0.44111
0.2125	0.44107
0.21406	0.44104
0.21563	0.44101
0.21719	0.44132
0.21875	0.44164
0.22031	0.44132
0.22187	0.44239
0.22344	0.44274
0.225	0.44311
0.22656	0.44384
0.22812	0.44472
0.22969	0.44562
0.23125	0.44632
0.23281	0.44704
0.23438	0.44777
0.23594	0.44851
0.2375	0.44926
0.23906	0.45002
0.24063	0.45077
0.24219	0.45153
0.24375	0.4523
0.24531	0.45308
0.24688	0.45386
0.24844	0.45479
0.25	0.45559
0.25156	0.45656
0.25312	0.45754
0.25469	0.45852
0.25625	0.45952
0.25781	0.46052
0.25938	0.46163
0.26094	0.46265
0.2625	0.46374
0.26406	0.46492
0.26563	0.46638
0.26719	0.46794
0.26875	0.46959
0.27031	0.4714
0.27187	0.47313
0.27344	0.47458
0.275	0.4755
0.27656	0.47564
0.27813	0.4762
0.27969	0.47402
0.28125	0.47503
0.28281	0.47514
0.28437	0.47525
0.28594	0.47588
0.2875	0.47667
0.28906	0.47676
0.29063	0.47671
0.29219	0.47662
0.29375	0.47876
0.29531	0.48118
0.29688	0.4833
0.29844	0.48472
0.3	0.4856
0.30156	0.48727
0.30312	0.48933
0.30469	0.48938
0.30625	0.49037
0.30781	0.49051
0.30938	0.49156
0.31094	0.49242
0.3125	0.49301
0.31406	0.49312
0.31562	0.49387
0.31719	0.49519
0.31875	0.49708
0.32031	0.49904
0.32188	0.50142
0.32344	0.50353
0.325	0.50459
0.32656	0.50558
0.32813	0.50661
0.32969	0.50708
0.33125	0.50814
0.33281	0.50974
0.33437	0.51096
0.33594	0.51186
0.3375	0.5133
0.33906	0.51475
0.34063	0.51533
0.34219	0.51626
0.34375	0.51753
0.34531	0.51937
0.34687	0.5209
0.34844	0.5224
0.35	0.52382
0.35156	0.52481
0.35313	0.52564
0.35469	0.5266
0.35625	0.52757
0.35781	0.52854
0.35938	0.52954
0.36094	0.53055
0.3625	0.5313
0.36406	0.53202
0.36562	0.53461
0.36719	0.53725
0.36875	0.53992
0.37031	0.5422
0.37188	0.54447
0.37344	0.54632
0.375	0.54773
0.37656	0.54954
0.37812	0.55097
0.37969	0.55241
0.38125	0.55387
0.38281	0.55535
0.38438	0.55683
0.38594	0.55885
0.3875	0.56088
0.38906	0.56297
0.39063	0.56507
0.39219	0.56716
0.39375	0.56972
0.39531	0.57231
0.39687	0.57493
0.39844	0.57759
0.4	0.58028
0.40156	0.582
0.40313	0.5827
0.40469	0.58338
0.40625	0.58505
0.40781	0.58818
0.40937	0.59002
0.41094	0.59168
0.4125	0.59321
0.41406	0.59408
0.41563	0.59497
0.41719	0.59467
0.41875	0.59562
0.42031	0.59713
0.42188	0.59815
0.42344	0.59962
0.425	0.60106
0.42656	0.60099
0.42812	0.60189
0.42969	0.60358
0.43125	0.60546
0.43281	0.60682
0.43438	0.60842
0.43594	0.60972
0.4375	0.61097
0.43906	0.61227
0.44062	0.61426
0.44219	0.61579
0.44375	0.61765
0.44531	0.61885
0.44688	0.62098
0.44844	0.62352
0.45	0.62887
0.45156	0.63159
0.45313	0.63296
0.45469	0.63533
0.45625	0.63738
0.45781	0.63852
0.45937	0.63992
0.46094	0.64066
0.4625	0.64197
0.46406	0.643
0.46563	0.64286
0.46719	0.64271
0.46875	0.64256
0.47031	0.64293
0.47187	0.64331
0.47344	0.64323
0.475	0.6431
0.47656	0.64368
0.47813	0.64427
0.47969	0.64557
0.48125	0.64688
0.48281	0.64806
0.48438	0.64959
0.48594	0.65194
0.4875	0.6535
0.48906	0.65491
0.49062	0.65705
0.49219	0.65881
0.49375	0.66048
0.49531	0.6622
0.49688	0.66364
0.49844	0.66523
0.5	0.66687
0.50156	0.66893
0.50313	0.6692
0.50469	0.67119
0.50625	0.67363
0.50781	0.67574
0.50938	0.67873
0.51094	0.68112
0.5125	0.68312
0.51406	0.6847
0.51563	0.68588
0.51719	0.68829
0.51875	0.69102
0.52031	0.69311
0.52187	0.69525
0.52344	0.69787
0.525	0.70097
0.52656	0.70451
0.52812	0.70678
0.52969	0.70956
0.53125	0.71232
0.53281	0.71507
0.53438	0.71781
0.53594	0.72057
0.5375	0.72334
0.53906	0.72614
0.54063	0.72915
0.54219	0.73221
0.54375	0.73547
0.54531	0.73879
0.54688	0.74213
0.54844	0.74543
0.55	0.74869
0.55156	0.75191
0.55312	0.75267
0.55469	0.75344
0.55625	0.75667
0.55781	0.75962
0.55937	0.76259
0.56094	0.76548
0.5625	0.76842
0.56406	0.77176
0.56563	0.77486
0.56719	0.77817
0.56875	0.7815
0.57031	0.77914
0.57188	0.77913
0.57344	0.77816
0.575	0.77801
0.57656	0.77871
0.57813	0.78026
0.57969	0.78269
0.58125	0.78475
0.58281	0.78752
0.58437	0.78846
0.58594	0.78937
0.5875	0.79035
0.58906	0.79133
0.59062	0.79084
0.59219	0.79022
0.59375	0.79112
0.59531	0.79238
0.59688	0.79345
0.59844	0.79461
0.6	0.79543
0.60156	0.79567
0.60313	0.7957
0.60469	0.7963
0.60625	0.79749
0.60781	0.79935
0.60938	0.80008
0.61094	0.8008
0.6125	0.80225
0.61406	0.80456
0.61562	0.80682
0.61719	0.8084
0.61875	0.81035
0.62031	0.81232
0.62187	0.81384
0.62344	0.8155
0.625	0.81791
0.62656	0.81959
0.62813	0.82201
0.62969	0.82442
0.63125	0.82677
0.63281	0.82519
0.63438	0.82722
0.63594	0.82927
0.6375	0.82959
0.63906	0.83042
0.64063	0.83172
0.64219	0.8334
0.64375	0.83526
0.64531	0.83699
0.64687	0.83897
0.64844	0.84087
0.65	0.84282
0.65156	0.84494
0.65312	0.84774
0.65469	0.85057
0.65625	0.85306
0.65781	0.85556
0.65938	0.85808
0.66094	0.85871
0.6625	0.86007
0.66406	0.86153
0.66563	0.86323
0.66719	0.86494
0.66875	0.86664
0.67031	0.86855
0.67188	0.87055
0.67344	0.87263
0.675	0.8748
0.67656	0.87704
0.67812	0.87743
0.67969	0.87859
0.68125	0.87949
0.68281	0.88231
0.68437	0.88575
0.68594	0.88845
0.6875	0.89136
0.68906	0.89367
0.69063	0.89596
0.69219	0.89845
0.69375	0.90102
0.69531	0.90384
0.69688	0.9064
0.69844	0.9095
0.7	0.91265
0.70156	0.91357
0.70313	0.91398
0.70469	0.91507
0.70625	0.9154
0.70781	0.91782
0.70937	0.92169
0.71094	0.92282
0.7125	0.92384
0.71406	0.92441
0.71562	0.9253
0.71719	0.9262
0.71875	0.92711
0.72031	0.92929
0.72188	0.93104
0.72344	0.93282
0.725	0.93463
0.72656	0.93599
0.72813	0.93716
0.72969	0.9386
0.73125	0.93986
0.73281	0.94113
0.73438	0.94298
0.73594	0.94421
0.7375	0.94447
0.73906	0.94339
0.74062	0.94396
0.74219	0.94453
0.74375	0.94509
0.74531	0.94704
0.74687	0.94897
0.74844	0.95087
0.75	0.95196
0.75156	0.95258
0.75313	0.95303
0.75469	0.9539
0.75625	0.95498
0.75781	0.95546
0.75938	0.95611
0.76094	0.95732
0.7625	0.95867
0.76406	0.96007
0.76563	0.96101
0.76719	0.96244
0.76875	0.96361
0.77031	0.96357
0.77187	0.96154
0.77344	0.96189
0.775	0.96225
0.77656	0.96298
0.77812	0.96336
0.77969	0.96424
0.78125	0.96553
0.78281	0.96533
0.78438	0.96121
0.78594	0.96146
0.7875	0.96164
0.78906	0.96137
0.79063	0.96196
0.79219	0.96209
0.79375	0.96249
0.79531	0.96429
0.79688	0.96491
0.79844	0.96575
0.8	0.96678
0.80156	0.9681
0.80312	0.96978
0.80469	0.97064
0.80625	0.96988
0.80781	0.96954
0.80937	0.96916
0.81094	0.96838
0.8125	0.96727
0.81406	0.96677
0.81563	0.9661
0.81719	0.96569
0.81875	0.96552
0.82031	0.96552
0.82188	0.967
0.82344	0.96857
0.825	0.97104
0.82656	0.97362
0.82813	0.97628
0.82969	0.98011
0.83125	0.9829
0.83281	0.98573
0.83437	0.98633
0.83594	0.98696
0.8375	0.98758
0.83906	0.9882
0.84062	0.98882
0.84219	0.98945
0.84375	0.99009
0.84531	0.99211
0.84688	0.99274
0.84844	0.99457
0.85	0.99762
0.85156	0.99947
0.85313	1.00133
0.85469	1.00321
0.85625	1.00535
0.85781	1.00751
0.85938	1.00968
0.86094	1.01137
0.8625	1.01307
0.86406	1.01477
0.86562	1.01647
0.86719	1.0182
0.86875	1.01993
0.87031	1.02057
0.87187	1.02119
0.87344	1.02452
0.875	1.02833
0.87656	1.03245
0.87813	1.03672
0.87969	1.04098
0.88125	1.04506
0.88281	1.04877
0.88438	1.05192
0.88594	1.05432
0.8875	1.05576
0.88906	1.05603
0.89063	1.05819
0.89219	1.06036
0.89375	1.06466
0.89531	1.069
0.89687	1.07338
0.89844	1.07782
0.9	1.08233
0.90156	1.08694
0.90312	1.09162
0.90469	1.09603
0.90625	1.10053
0.90781	1.1051
0.90938	1.10972
0.91094	1.11438
0.9125	1.11681
0.91406	1.11856
0.91563	1.1226
0.91719	1.12662
0.91875	1.13064
0.92031	1.13235
0.92188	1.13641
0.92344	1.14052
0.925	1.14469
0.92656	1.14701
0.92812	1.14933
0.92969	1.15165
0.93125	1.15165
0.93281	1.14304
0.93437	1.14217
0.93594	1.14591
0.9375	1.14921
0.93906	1.1526
0.94063	1.15645
0.94219	1.16041
0.94375	1.16339
0.94531	1.16445
0.94688	1.16736
0.94844	1.17165
0.95	1.17541
0.95156	1.17649
0.95313	1.17807
0.95469	1.18014
0.95625	1.1781
0.95781	1.18086
0.95937	1.18615
0.96094	1.1895
0.9625	1.19324
0.96406	1.19643
0.96562	1.19934
0.96719	1.20224
0.96875	1.2054
0.97031	1.20901
0.97188	1.21257
0.97344	1.21558
0.975	1.2168
0.97656	1.21681
0.97813	1.21985
0.97969	1.22295
0.98125	1.2244
0.98281	1.22752
0.98438	1.23075
0.98594	1.23435
0.9875	1.23866
0.98906	1.24237
0.99062	1.24413
0.99219	1.24429
0.99375	1.24255
0.99531	1.24447
0.99687	1.2464
0.99844	1.24809
1	1.24979
1.00156	1.25199
1.00313	1.25313
1.00469	1.25482
1.00625	1.25931
1.00781	1.2627
1.00937	1.26524
1.01094	1.26716
1.0125	1.26871
1.01406	1.26983
1.01563	1.27062
1.01719	1.27176
1.01875	1.26798
1.02031	1.2691
1.02188	1.26923
1.02344	1.27096
1.025	1.27401
1.02656	1.27547
1.02813	1.27494
1.02969	1.27628
1.03125	1.27766
1.03281	1.27921
1.03438	1.28079
1.03594	1.28171
1.0375	1.28292
1.03906	1.28423
1.04062	1.2859
1.04219	1.28724
1.04375	1.28934
1.04531	1.29136
1.04688	1.29332
1.04844	1.29554
1.05	1.29773
1.05156	1.29936
1.05313	1.30018
1.05469	1.30069
1.05625	1.30165
1.05781	1.30329
1.05938	1.30249
1.06094	1.30692
1.0625	1.30857
1.06406	1.31102
1.06563	1.3135
1.06719	1.3146
1.06875	1.31523
1.07031	1.31655
1.07187	1.31626
1.07344	1.317
1.075	1.31766
1.07656	1.31852
1.07813	1.31984
1.07969	1.32173
1.08125	1.32381
1.08281	1.32464
1.08438	1.32635
1.08594	1.32808
1.0875	1.32897
1.08906	1.3329
1.09063	1.33597
1.09219	1.33922
1.09375	1.34191
1.09531	1.34509
1.09688	1.34772
1.09844	1.34893
1.1	1.34963
1.10156	1.35027
1.10312	1.35052
1.10469	1.35103
1.10625	1.35254
1.10781	1.35414
1.10938	1.35572
1.11094	1.35708
1.1125	1.3579
1.11406	1.35823
1.11563	1.35896
1.11719	1.36004
1.11875	1.36062
1.12031	1.36121
1.12188	1.36263
1.12344	1.3637
1.125	1.36444
1.12656	1.36458
1.12813	1.3649
1.12969	1.36526
1.13125	1.36569
1.13281	1.3653
1.13437	1.36672
1.13594	1.36839
1.1375	1.3703
1.13906	1.37233
1.14063	1.37437
1.14219	1.37633
1.14375	1.37817
1.14531	1.37962
1.14688	1.37876
1.14844	1.37783
1.15	1.37687
1.15156	1.37629
1.15313	1.37387
1.15469	1.37367
1.15625	1.37378
1.15781	1.37454
1.15938	1.3755
1.16094	1.37609
1.1625	1.37654
1.16406	1.37691
1.16562	1.37741
1.16719	1.37788
1.16875	1.37921
1.17031	1.37882
1.17188	1.37841
1.17344	1.37798
1.175	1.37853
1.17656	1.37821
1.17813	1.37787
1.17969	1.37748
1.18125	1.37722
1.18281	1.37831
1.18438	1.38061
1.18594	1.38297
1.1875	1.38404
1.18906	1.38303
1.19063	1.38284
1.19219	1.38229
1.19375	1.38294
1.19531	1.38499
1.19687	1.38282
1.19844	1.38596
1.2	1.38687
1.20156	1.38534
1.20313	1.38434
1.20469	1.38363
1.20625	1.38398
1.20781	1.38611
1.20938	1.38617
1.21094	1.38543
1.2125	1.38508
1.21406	1.386
1.21563	1.3852
1.21719	1.38623
1.21875	1.38742
1.22031	1.3887
1.22188	1.38979
1.22344	1.39188
1.225	1.39347
1.22656	1.39496
1.22812	1.39603
1.22969	1.39664
1.23125	1.39427
1.23281	1.39466
1.23438	1.3959
1.23594	1.39611
1.2375	1.39656
1.23906	1.39796
1.24063	1.39812
1.24219	1.39895
1.24375	1.39963
1.24531	1.40007
1.24688	1.40279
1.24844	1.40549
1.25	1.40818
1.25156	1.41118
1.25313	1.41421
1.25469	1.41728
1.25625	1.41876
1.25781	1.42161
1.25937	1.4245
1.26094	1.42743
1.2625	1.43005
1.26406	1.43282
1.26563	1.435
1.26719	1.4364
1.26875	1.43873
1.27031	1.44131
1.27188	1.44124
1.27344	1.44092
1.275	1.43712
1.27656	1.43519
1.27813	1.43635
1.27969	1.43715
1.28125	1.43767
1.28281	1.43733
1.28438	1.4392
1.28594	1.4376
1.2875	1.43689
1.28906	1.43582
1.29062	1.4341
1.29219	1.43317
1.29375	1.43289
1.29531	1.43337
1.29688	1.43461
1.29844	1.435
1.3	1.43345
1.30156	1.43521
1.30313	1.43695
1.30469	1.4382
1.30625	1.439
1.30781	1.43939
1.30938	1.44118
1.31094	1.44249
1.3125	1.44192
1.31406	1.44171
1.31563	1.44158
1.31719	1.44152
1.31875	1.44033
1.32031	1.43936
1.32187	1.4384
1.32344	1.43687
1.325	1.43528
1.32656	1.43368
1.32813	1.43198
1.32969	1.43022
1.33125	1.4285
1.33281	1.42708
1.33438	1.42676
1.33594	1.42645
1.3375	1.42503
1.33906	1.42365
1.34063	1.42227
1.34219	1.42115
1.34375	1.42004
1.34531	1.41845
1.34688	1.41673
1.34844	1.41487
1.35	1.41289
1.35156	1.41646
1.35312	1.41607
1.35469	1.41811
1.35625	1.41933
1.35781	1.41967
1.35938	1.41894
1.36094	1.41731
1.3625	1.41623
1.36406	1.41469
1.36563	1.41514
1.36719	1.41565
1.36875	1.41681
1.37031	1.41752
1.37188	1.41945
1.37344	1.42108
1.375	1.42182
1.37656	1.42214
1.37813	1.42294
1.37969	1.42372
1.38125	1.42468
1.38281	1.42584
1.38437	1.42753
1.38594	1.42837
1.3875	1.4292
1.38906	1.42875
1.39063	1.42949
1.39219	1.43025
1.39375	1.43059
1.39531	1.43009
1.39688	1.4304
1.39844	1.43142
1.4	1.43214
1.40156	1.43285
1.40313	1.43405
1.40469	1.43425
1.40625	1.43378
1.40781	1.43435
1.40938	1.43367
1.41094	1.43326
1.4125	1.43214
1.41406	1.43476
1.41562	1.43351
1.41719	1.43215
1.41875	1.43144
1.42031	1.42778
1.42188	1.42626
1.42344	1.42496
1.425	1.42342
1.42656	1.42216
1.42813	1.42071
1.42969	1.42053
1.43125	1.41971
1.43281	1.42005
1.43438	1.4201
1.43594	1.42042
1.4375	1.42087
1.43906	1.42085
1.44063	1.42046
1.44219	1.42072
1.44375	1.42149
1.44531	1.42226
1.44687	1.42272
1.44844	1.42317
1.45	1.42362
1.45156	1.42265
1.45313	1.42169
1.45469	1.42215
1.45625	1.42117
1.45781	1.42017
1.45938	1.41947
1.46094	1.41915
1.4625	1.41845
1.46406	1.41642
1.46563	1.4143
1.46719	1.413
1.46875	1.41189
1.47031	1.41082
1.47188	1.40907
1.47344	1.40702
1.475	1.4055
1.47656	1.40378
1.47812	1.40253
1.47969	1.40075
1.48125	1.39805
1.48281	1.39824
1.48438	1.40083
1.48594	1.40167
1.4875	1.40203
1.48906	1.40149
1.49063	1.40008
1.49219	1.40036
1.49375	1.4011
1.49531	1.40147
1.49688	1.40336
1.49844	1.40545
1.5	1.40762
1.50156	1.40893
1.50313	1.41006
1.50469	1.41093
1.50625	1.4114
1.50781	1.41164
1.50937	1.41121
1.51094	1.41135
1.5125	1.41166
1.51406	1.41191
1.51563	1.41154
1.51719	1.41182
1.51875	1.41314
1.52031	1.41642
1.52188	1.4169
1.52344	1.41737
1.525	1.41785
1.52656	1.41791
1.52813	1.41801
1.52969	1.41812
1.53125	1.41862
1.53281	1.41959
1.53438	1.42126
1.53594	1.42138
1.5375	1.42155
1.53906	1.42228
1.54062	1.42281
1.54219	1.42272
1.54375	1.42248
1.54531	1.42219
1.54688	1.42242
1.54844	1.42252
1.55	1.4229
1.55156	1.42455
1.55313	1.42832
1.55469	1.4294
1.55625	1.43043
1.55781	1.43138
1.55938	1.43261
1.56094	1.4333
1.5625	1.43363
1.56406	1.43555
1.56563	1.44146
1.56719	1.44188
1.56875	1.44206
1.57031	1.44381
1.57187	1.44466
1.57344	1.44584
1.575	1.4467
1.57656	1.44638
1.57813	1.44737
1.57969	1.44829
1.58125	1.44902
1.58281	1.44705
1.58438	1.4463
1.58594	1.44582
1.5875	1.44764
1.58906	1.45008
1.59063	1.45185
1.59219	1.45379
1.59375	1.4539
1.59531	1.45428
1.59688	1.45471
1.59844	1.45682
1.6	1.45872
1.60156	1.46126
1.60312	1.46213
1.60469	1.46363
1.60625	1.4645
1.60781	1.46588
1.60938	1.46729
1.61094	1.46738
1.6125	1.46866
1.61406	1.47
1.61563	1.47376
1.61719	1.47752
1.61875	1.48121
1.62031	1.4849
1.62188	1.4886
1.62344	1.49232
1.625	1.49625
1.62656	1.49759
1.62813	1.50009
1.62969	1.50133
1.63125	1.50131
1.63281	1.50419
1.63437	1.50548
1.63594	1.50651
1.6375	1.50629
1.63906	1.50605
1.64063	1.50579
1.64219	1.50653
1.64375	1.50728
1.64531	1.50802
1.64688	1.50877
1.64844	1.50951
1.65	1.51028
1.65156	1.51231
1.65313	1.51501
1.65469	1.51517
1.65625	1.51456
1.65781	1.51293
1.65938	1.51369
1.66094	1.51319
1.6625	1.50938
1.66406	1.50757
1.66562	1.50591
1.66719	1.50505
1.66875	1.50334
1.67031	1.50239
1.67188	1.50114
1.67344	1.5016
1.675	1.50303
1.67656	1.50717
1.67813	1.50583
1.67969	1.50265
1.68125	1.50253
1.68281	1.50408
1.68438	1.50589
1.68594	1.50694
1.6875	1.50546
1.68906	1.50187
1.69063	1.49561
1.69219	1.49374
1.69375	1.49185
1.69531	1.49069
1.69687	1.48957
1.69844	1.48849
1.7	1.48548
1.70156	1.48568
1.70313	1.48721
1.70469	1.48877
1.70625	1.4903
1.70781	1.49114
1.70938	1.49085
1.71094	1.49108
1.7125	1.49158
1.71406	1.50182
1.71563	1.50385
1.71719	1.50296
1.71875	1.50186
1.72031	1.50139
1.72188	1.50183
1.72344	1.50217
1.725	1.50352
1.72656	1.50466
1.72812	1.50608
1.72969	1.50607
1.73125	1.50661
1.73281	1.50994
1.73438	1.51121
1.73594	1.51121
1.7375	1.51506
1.73906	1.51601
1.74063	1.5143
1.74219	1.51352
1.74375	1.51231
1.74531	1.5117
1.74688	1.51137
1.74844	1.50997
1.75	1.5083
1.75156	1.50617
1.75313	1.50408
1.75469	1.50258
1.75625	1.50401
1.75781	1.50672
1.75937	1.50665
1.76094	1.50656
1.7625	1.50719
1.76406	1.50609
1.76563	1.50489
1.76719	1.50328
1.76875	1.50094
1.77031	1.49812
1.77188	1.49732
1.77344	1.49613
1.775	1.49876
1.77656	1.49752
1.77813	1.49627
1.77969	1.49501
1.78125	1.49374
1.78281	1.49248
1.78438	1.49122
1.78594	1.49147
1.7875	1.48874
1.78906	1.48687
1.79062	1.48575
1.79219	1.48469
1.79375	1.48416
1.79531	1.48301
1.79688	1.48336
1.79844	1.48379
1.8	1.48957
1.80156	1.48966
1.80313	1.49107
1.80469	1.4905
1.80625	1.48788
1.80781	1.48644
1.80938	1.48862
1.81094	1.4887
1.8125	1.48972
1.81406	1.48745
1.81563	1.48535
1.81719	1.48453
1.81875	1.48506
1.82031	1.4866
1.82187	1.48827
1.82344	1.48775
1.825	1.48385
1.82656	1.48357
1.82813	1.4831
1.82969	1.48229
1.83125	1.48146
1.83281	1.48111
1.83438	1.48174
1.83594	1.4826
1.8375	1.4826
1.83906	1.4826
1.84063	1.48684
1.84219	1.48807
1.84375	1.48933
1.84531	1.49061
1.84688	1.49193
1.84844	1.4943
1.85	1.48903
1.85156	1.49029
1.85312	1.49347
1.85469	1.49569
1.85625	1.49479
1.85781	1.49364
1.85938	1.49235
1.86094	1.49102
1.8625	1.48937
1.86406	1.4889
1.86563	1.48715
1.86719	1.48695
1.86875	1.48681
1.87031	1.48473
1.87188	1.48273
1.87344	1.48071
1.875	1.47811
1.87656	1.47595
1.87813	1.47295
1.87969	1.47188
1.88125	1.47031
1.88281	1.46919
1.88437	1.46749
1.88594	1.46591
1.8875	1.4641
1.88906	1.46252
1.89063	1.46081
1.89219	1.46018
1.89375	1.45991
1.89531	1.46177
1.89688	1.46063
1.89844	1.46066
1.9	1.46182
1.90156	1.46352
1.90313	1.46515
1.90469	1.46678
1.90625	1.46844
1.90781	1.4702
1.90938	1.47232
1.91094	1.47232
1.9125	1.47232
1.91406	1.47383
1.91562	1.47364
1.91719	1.47305
1.91875	1.47219
1.92031	1.47211
1.92188	1.47122
1.92344	1.46967
1.925	1.46597
1.92656	1.46379
1.92813	1.46391
1.92969	1.46475
1.93125	1.46417
1.93281	1.46392
1.93438	1.46349
1.93594	1.46172
1.9375	1.46255
1.93906	1.46025
1.94063	1.45909
1.94219	1.45792
1.94375	1.45751
1.94531	1.45848
1.94687	1.45826
1.94844	1.45866
1.95	1.45815
1.95156	1.4597
1.95313	1.45916
1.95469	1.45725
1.95625	1.45804
1.95781	1.45742
1.95938	1.45441
1.96094	1.45446
1.9625	1.45435
1.96406	1.4539
1.96563	1.45332
1.96719	1.44939
1.96875	1.4457
1.97031	1.44566
1.97188	1.44613
1.97344	1.44368
1.975	1.44368
1.97656	1.44279
1.97812	1.44628
1.97969	1.44004
1.98125	1.44323
1.98281	1.4467
1.98438	1.44907
1.98594	1.4496
1.9875	1.4509
1.98906	1.45214
1.99063	1.45393
1.99219	1.45537
1.99375	1.45692
1.99531	1.4593
1.99688	1.4616
1.99844	1.46367
2	1.46578
2.00156	1.46794
2.00312	1.4698
2.00469	1.46956
2.00625	1.46982
2.00781	1.47005
2.00937	1.4706
2.01094	1.47122
2.0125	1.4719
2.01406	1.47265
2.01563	1.47345
2.01719	1.47433
2.01875	1.47394
2.02031	1.47357
2.02188	1.47242
2.02344	1.47128
2.025	1.47014
2.02656	1.46902
2.02813	1.46807
2.02969	1.46713
2.03125	1.46511
2.03281	1.46279
2.03437	1.46237
2.03594	1.46184
2.0375	1.46125
2.03906	1.4603
2.04062	1.45935
2.04219	1.45845
2.04375	1.4579
2.04531	1.45719
2.04688	1.45642
2.04844	1.45555
2.05	1.4546
2.05156	1.45357
2.05313	1.45447
2.05469	1.45536
2.05625	1.4566
2.05781	1.45919
2.05938	1.45797
2.06094	1.45697
2.0625	1.45677
2.06406	1.45755
2.06562	1.45963
2.06719	1.46353
2.06875	1.46565
2.07031	1.46827
2.07187	1.47084
2.07344	1.4736
2.075	1.47676
2.07656	1.47714
2.07813	1.47713
2.07969	1.47665
2.08125	1.47822
2.08281	1.47704
2.08438	1.47586
2.08594	1.47465
2.0875	1.47342
2.08906	1.47215
2.09063	1.47085
2.09219	1.47034
2.09375	1.47142
2.09531	1.47113
2.09687	1.46979
2.09844	1.46931
2.1	1.46744
2.10156	1.46783
2.10312	1.46694
2.10469	1.46708
2.10625	1.4653
2.10781	1.46347
2.10938	1.46389
2.11094	1.46412
2.1125	1.46389
2.11406	1.46285
2.11563	1.46119
2.11719	1.4589
2.11875	1.45594
2.12031	1.45228
2.12188	1.45267
2.12344	1.44723
2.125	1.44671
2.12656	1.447
2.12812	1.44761
2.12969	1.44842
2.13125	1.44927
2.13281	1.45008
2.13437	1.45074
2.13594	1.45025
2.1375	1.4502
2.13906	1.44976
2.14063	1.44942
2.14219	1.44966
2.14375	1.44993
2.14531	1.4491
2.14688	1.44784
2.14844	1.44774
2.15	1.44758
2.15156	1.448
2.15313	1.44882
2.15469	1.44962
2.15625	1.44955
2.15781	1.44952
2.15937	1.4492
2.16094	1.4489
2.1625	1.44755
2.16406	1.44617
2.16562	1.44592
2.16719	1.4457
2.16875	1.44549
2.17031	1.44402
2.17188	1.44282
2.17344	1.44196
2.175	1.44152
2.17656	1.44151
2.17813	1.44065
2.17969	1.43927
2.18125	1.43695
2.18281	1.43328
2.18438	1.43271
2.18594	1.43291
2.1875	1.43277
2.18906	1.43237
2.19062	1.43246
2.19219	1.43241
2.19375	1.4336
2.19531	1.43594
2.19687	1.43855
2.19844	1.44122
2.2	1.44261
2.20156	1.44684
2.20313	1.44465
2.20469	1.44604
2.20625	1.44775
2.20781	1.44916
2.20938	1.45082
2.21094	1.45119
2.2125	1.45225
2.21406	1.45211
2.21563	1.45138
2.21719	1.45243
2.21875	1.45334
2.22031	1.45474
2.22187	1.45654
2.22344	1.45853
2.225	1.46056
2.22656	1.46048
2.22812	1.4582
2.22969	1.45625
2.23125	1.45584
2.23281	1.45972
2.23438	1.46045
2.23594	1.45961
2.2375	1.46034
2.23906	1.46106
2.24063	1.46187
2.24219	1.46269
2.24375	1.46352
2.24531	1.46435
2.24688	1.46516
2.24844	1.46504
2.25	1.4648
2.25156	1.46448
2.25312	1.46485
2.25469	1.46565
2.25625	1.46586
2.25781	1.46624
2.25937	1.46611
2.26094	1.46651
2.2625	1.46788
2.26406	1.46891
2.26563	1.46778
2.26719	1.46842
2.26875	1.46898
2.27031	1.46938
2.27188	1.46906
2.27344	1.46893
2.275	1.46828
2.27656	1.46803
2.27813	1.46742
2.27969	1.46657
2.28125	1.4656
2.28281	1.4663
2.28437	1.46838
2.28594	1.4712
2.2875	1.47407
2.28906	1.47589
2.29062	1.477
2.29219	1.477
2.29375	1.477
2.29531	1.4663
2.29688	1.4663
2.29844	1.46555
2.3	1.46479
2.30156	1.46359
2.30313	1.46243
2.30469	1.46177
2.30625	1.46079
2.30781	1.45978
2.30938	1.45872
2.31094	1.45766
2.3125	1.45669
2.31406	1.4558
2.31562	1.45425
2.31719	1.45324
2.31875	1.45324
2.32031	1.45324
2.32187	1.45324
2.32344	1.4526
2.325	1.45199
2.32656	1.45199
2.32813	1.45226
2.32969	1.45251
2.33125	1.45277
2.33281	1.45306
2.33438	1.4534
2.33594	1.45381
2.3375	1.45329
2.33906	1.45245
2.34063	1.45215
2.34219	1.45182
2.34375	1.45139
2.34531	1.45095
2.34687	1.44556
2.34844	1.44653
2.35	1.4479
2.35156	1.44905
2.35312	1.44967
2.35469	1.44782
2.35625	1.44903
2.35781	1.44545
2.35938	1.44714
2.36094	1.4477
2.3625	1.44863
2.36406	1.45243
2.36563	1.45292
2.36719	1.45507
2.36875	1.45471
2.37031	1.45412
2.37188	1.45244
2.37344	1.45254
2.375	1.45297
2.37656	1.45284
2.37812	1.45332
2.37969	1.45169
2.38125	1.44948
2.38281	1.44526
2.38437	1.4395
2.38594	1.43904
2.3875	1.43932
2.38906	1.43898
2.39063	1.43857
2.39219	1.4383
2.39375	1.438
2.39531	1.43794
2.39688	1.43783
2.39844	1.43773
2.4	1.43775
2.40156	1.43806
2.40313	1.43719
2.40469	1.43636
2.40625	1.43537
2.40781	1.43312
2.40937	1.43244
2.41094	1.43177
2.4125	1.43109
2.41406	1.42866
2.41562	1.42795
2.41719	1.42892
2.41875	1.43093
2.42031	1.43294
2.42188	1.43634
2.42344	1.43929
2.425	1.44239
2.42656	1.44304
2.42813	1.44367
2.42969	1.44203
2.43125	1.43971
2.43281	1.43716
2.43438	1.43436
2.43594	1.43225
2.4375	1.43199
2.43906	1.43461
2.44062	1.43717
2.44219	1.43622
2.44375	1.4391
2.44531	1.44021
2.44687	1.44182
2.44844	1.44342
2.45	1.44708
2.45156	1.45122
2.45313	1.45359
2.45469	1.45484
2.45625	1.45397
2.45781	1.45001
2.45938	1.45174
2.46094	1.45359
2.4625	1.45134
2.46406	1.44695
2.46563	1.44218
2.46719	1.43568
2.46875	1.43475
2.47031	1.43606
2.47187	1.44024
2.47344	1.43953
2.475	1.4396
2.47656	1.43964
2.47812	1.43966
2.47969	1.43966
2.48125	1.44181
2.48281	1.44034
2.48438	1.43733
2.48594	1.43421
2.4875	1.43101
2.48906	1.4299
2.49063	1.42533
2.49219	1.42076
2.49375	1.42001
2.49531	1.4192
2.49688	1.41862
2.49844	1.41814
2.5	1.41973
2.50156	1.42213
2.50312	1.42431
2.50469	1.42821
2.50625	1.42633
2.50781	1.42442
2.50937	1.42248
2.51094	1.4205
2.5125	1.4185
2.51406	1.41649
2.51563	1.41446
2.51719	1.41363
2.51875	1.41446
2.52031	1.41341
2.52188	1.41186
2.52344	1.41034
2.525	1.40895
2.52656	1.40689
2.52813	1.40468
2.52969	1.40264
2.53125	1.4006
2.53281	1.39964
2.53437	1.40025
2.53594	1.40024
2.5375	1.39877
2.53906	1.40097
2.54062	1.4001
2.54219	1.39812
2.54375	1.39863
2.54531	1.39909
2.54688	1.39939
2.54844	1.40064
2.55	1.40142
2.55156	1.40366
2.55313	1.40609
2.55469	1.40863
2.55625	1.41122
2.55781	1.41435
2.55938	1.41686
2.56094	1.41917
2.5625	1.42351
2.56406	1.4279
2.56562	1.43235
2.56719	1.43097
2.56875	1.42961
2.57031	1.42826
2.57187	1.42692
2.57344	1.42611
2.575	1.42531
2.57656	1.42569
2.57813	1.42479
2.57969	1.42145
2.58125	1.42068
2.58281	1.42042
2.58438	1.42155
2.58594	1.42323
2.5875	1.42463
2.58906	1.42648
2.59063	1.42671
2.59219	1.42627
2.59375	1.4247
2.59531	1.42662
2.59687	1.42794
2.59844	1.42835
2.6	1.42695
2.60156	1.42431
2.60312	1.42123
2.60469	1.42113
2.60625	1.42375
2.60781	1.42206
2.60938	1.41986
2.61094	1.41696
2.6125	1.41601
2.61406	1.41103
2.61563	1.40469
2.61719	1.40352
2.61875	1.40352
2.62031	1.40352
2.62188	1.40145
2.62344	1.40029
2.625	1.40121
2.62656	1.40274
2.62812	1.40341
2.62969	1.40176
2.63125	1.40846
2.63281	1.39955
2.63437	1.39867
2.63594	1.40012
2.6375	1.40174
2.63906	1.40307
2.64063	1.40428
2.64219	1.40554
2.64375	1.40905
2.64531	1.40828
2.64688	1.40704
2.64844	1.40524
2.65	1.40519
2.65156	1.40507
2.65313	1.40125
2.65469	1.40125
2.65625	1.39714
2.65781	1.39982
2.65937	1.40351
2.66094	1.40598
2.6625	1.40903
2.66406	1.41155
2.66562	1.41471
2.66719	1.41765
2.66875	1.42085
2.67031	1.4238
2.67188	1.42505
2.67344	1.42569
2.675	1.42591
2.67656	1.42392
2.67813	1.4253
2.67969	1.42531
2.68125	1.42395
2.68281	1.42195
2.68438	1.42
2.68594	1.41806
2.6875	1.41608
2.68906	1.4144
2.69062	1.41295
2.69219	1.41415
2.69375	1.41477
2.69531	1.41475
2.69687	1.41436
2.69844	1.41296
2.7	1.41377
2.70156	1.41336
2.70313	1.41271
2.70469	1.41059
2.70625	1.41402
2.70781	1.41444
2.70938	1.41649
2.71094	1.41415
2.7125	1.41502
2.71406	1.41617
2.71563	1.41794
2.71719	1.42044
2.71875	1.42224
2.72031	1.4293
2.72187	1.43082
2.72344	1.43284
2.725	1.43418
2.72656	1.4331
2.72812	1.43319
2.72969	1.43192
2.73125	1.43066
2.73281	1.42877
2.73438	1.42933
2.73594	1.43151
2.7375	1.42951
2.73906	1.43973
2.74063	1.4464
2.74219	1.44514
2.74375	1.43784
2.74531	1.43784
2.74688	1.43594
2.74844	1.44114
2.75	1.44779
2.75156	1.44859
2.75312	1.44976
2.75469	1.455
2.75625	1.45586
2.75781	1.4567
2.75937	1.45757
2.76094	1.46489
2.7625	1.46281
2.76406	1.46177
2.76563	1.46216
2.76719	1.46357
2.76875	1.46233
2.77031	1.46093
2.77188	1.45964
2.77344	1.45916
2.775	1.45784
2.77656	1.45464
2.77813	1.45328
2.77969	1.45001
2.78125	1.44666
2.78281	1.44322
2.78437	1.43969
2.78594	1.43825
2.7875	1.4368
2.78906	1.43533
2.79062	1.43383
2.79219	1.43229
2.79375	1.4307
2.79531	1.42905
2.79688	1.42733
2.79844	1.42553
2.8	1.42553
2.80156	1.42553
2.80313	1.42678
2.80469	1.42804
2.80625	1.4293
2.80781	1.42399
2.80938	1.42227
2.81094	1.42058
2.8125	1.42007
2.81406	1.41954
2.81562	1.41627
2.81719	1.41327
2.81875	1.41037
2.82031	1.40742
2.82187	1.40445
2.82344	1.40119
2.825	1.39779
2.82656	1.39351
2.82813	1.38887
2.82969	1.38388
2.83125	1.38268
2.83281	1.38832
2.83438	1.3829
2.83594	1.38299
2.8375	1.38736
2.83906	1.39048
2.84063	1.39445
2.84219	1.39541
2.84375	1.39544
2.84531	1.39494
2.84687	1.3921
2.84844	1.38845
2.85	1.38426
2.85156	1.37952
2.85312	1.37403
2.85469	1.37158
2.85625	1.36831
2.85781	1.36831
2.85938	1.36361
2.86094	1.36157
2.8625	1.35734
2.86406	1.35401
2.86563	1.35118
2.86719	1.35027
2.86875	1.35013
2.87031	1.35098
2.87188	1.35308
2.87344	1.35565
2.875	1.35579
2.87656	1.35939
2.87812	1.36459
2.87969	1.36843
2.88125	1.37346
2.88281	1.37346
2.88437	1.3745
2.88594	1.37494
2.8875	1.37172
2.88906	1.37658
2.89063	1.37885
2.89219	1.38147
2.89375	1.38468
2.89531	1.38864
2.89688	1.3934
2.89844	1.39646
2.9	1.40033
2.90156	1.40507
2.90313	1.40507
2.90469	1.41165
2.90625	1.41222
2.90781	1.41233
2.90937	1.4121
2.91094	1.41165
2.9125	1.40986
2.91406	1.40813
2.91562	1.40661
2.91719	1.40653
2.91875	1.40595
2.92031	1.40468
2.92188	1.40333
2.92344	1.40276
2.925	1.40371
2.92656	1.40489
2.92813	1.40631
2.92969	1.40782
2.93125	1.41014
2.93281	1.411
2.93438	1.41145
2.93594	1.4119
2.9375	1.41446
2.93906	1.41856
2.94062	1.41885
2.94219	1.41914
2.94375	1.42067
2.94531	1.42047
2.94687	1.42164
2.94844	1.42413
2.95	1.42585
2.95156	1.42861
2.95313	1.43073
2.95469	1.43263
2.95625	1.43179
2.95781	1.43149
2.95938	1.43088
2.96094	1.43138
2.9625	1.43305
2.96406	1.43642
2.96563	1.43591
2.96719	1.43815
2.96875	1.44208
2.97031	1.44442
2.97187	1.44423
2.97344	1.44574
2.975	1.44467
2.97656	1.44379
2.97812	1.4387
2.97969	1.4312
2.98125	1.42647
2.98281	1.42612
2.98438	1.43101
2.98594	1.42929
2.9875	1.42724
2.98906	1.42549
2.99063	1.42368
2.99219	1.42183
2.99375	1.41988
2.99531	1.41765
2.99688	1.41689
2.99844	1.41342
3	1.40999
3.00156	1.40657
3.00312	1.40318
3.00469	1.39996
3.00625	1.39665
3.00781	1.39595
3.00937	1.39863
3.01094	1.40092
3.0125	1.40128
3.01406	1.39814
3.01563	1.39902
3.01719	1.38492
3.01875	1.38577
3.02031	1.38663
3.02188	1.38663
3.02344	1.38663
3.025	1.38904
3.02656	1.39265
3.02813	1.39672
3.02969	1.4005
3.03125	1.40325
3.03281	1.40325
3.03437	1.40423
3.03594	1.40517
3.0375	1.4061
3.03906	1.40704
3.04062	1.40801
3.04219	1.40905
3.04375	1.40824
3.04531	1.40824
3.04688	1.40824
3.04844	1.40824
3.05	1.408
3.05156	1.40847
3.05313	1.40891
3.05469	1.40935
3.05625	1.40981
3.05781	1.41102
3.05938	1.41306
3.06094	1.41516
3.0625	1.41785
3.06406	1.41863
3.06562	1.41693
3.06719	1.41353
3.06875	1.41111
3.07031	1.40997
3.07187	1.41107
3.07344	1.41274
3.075	1.41388
3.07656	1.4275
3.07813	1.42974
3.07969	1.43317
3.08125	1.43669
3.08281	1.44033
3.08438	1.44413
3.08594	1.44437
3.0875	1.44498
3.08906	1.44558
3.09063	1.44617
3.09219	1.44674
3.09375	1.44718
3.09531	1.44755
3.09687	1.44873
3.09844	1.44988
3.1	1.44988
3.10156	1.44988
3.10312	1.44988
3.10469	1.45063
3.10625	1.45103
3.10781	1.45069
3.10938	1.45001
3.11094	1.44936
3.1125	1.44872
3.11406	1.4481
3.11563	1.44747
3.11719	1.44679
3.11875	1.4472
3.12031	1.44762
3.12188	1.44751
[truncated: 16,085 more rows]

## Sheet: Figure_S14E
Distance (um)	Normalized velocity at 420um (cm/s)	Distance (um)	Normalized velocity at 440um (cm/s)	Distance (um)	Normalized velocity at 460um (cm/s)	Distance (um)	Normalized velocity at 480um (cm/s)	Distance (um)	Normalized velocity at 500um (cm/s)
1.7143	0.3106	1.7143	0.33166	1.7143	0.28144	1.7143	0.24347	1.7143	0.22604
3.4286	0.5066	3.4286	0.50281	3.4286	0.5274	3.4286	0.53468	3.4286	0.53869
5.1429	0.69982	5.1429	0.68937	5.1429	0.72465	5.1429	0.73054	5.1429	0.72464
6.8571	0.82478	6.8571	0.79163	6.8571	0.8401	6.8571	0.84251	6.8571	0.83979
8.5714	0.90372	8.5714	0.87472	8.5714	0.90975	8.5714	0.92253	8.5714	0.91005
10.286	0.95738	10.286	0.93665	10.286	0.94862	10.286	0.97063	10.286	0.96143
12	0.98348	12	0.96729	12	0.98273	12	0.98948	12	0.979
13.714	0.99237	13.714	0.98963	13.714	1	13.714	1	13.714	0.98269
15.429	1	15.429	1	15.429	0.98985	15.429	0.98211	15.429	1
17.143	0.99829	17.143	0.98888	17.143	0.97265	17.143	0.97582	17.143	0.99956
18.857	0.97046	18.857	0.97502	18.857	0.95047	18.857	0.95842	18.857	0.98214
20.571	0.93406	20.571	0.95183	20.571	0.91542	20.571	0.93564	20.571	0.94247
22.286	0.88762	22.286	0.90305	22.286	0.85541	22.286	0.885	22.286	0.87772
24	0.82703	24	0.82601	24	0.78374	24	0.80648	24	0.78799
25.714	0.73128	25.714	0.70867	25.714	0.69127	25.714	0.71452	25.714	0.71013
27.429	0.63777	27.429	0.61161	27.429	0.61856	27.429	0.61174	27.429	0.60807
29.143	0.5034	29.143	0.46685	29.143	0.48862	29.143	0.46332	29.143	0.44252

## Sheet: Figure_S14F
Duty cycle	0.1	0.2
Maximun speed 1	1.07186	1.25812
Maximun speed 2	0.82869	1.5438
Average	0.95027	1.40096
Error bar	0.12159	0.14284

## Sheet: Figure_S14G
10 % Duty		20 % Duty		40 % Duty		50 % Duty
time (s)	volume (uL)	time (s)	volume (uL)	time (s)	volume (uL)	time (s)	volume (uL)
0	0	0	0	0	0	0	0
0.417413	0.00567588	0.267572	0.0043205	0.215161	0.00379571	0.139138	0.0030003
0.888641	0.0218683	0.569642	0.0179871	0.458062	0.0163086	0.296214	0.0135816
1.37269	0.0420147	0.879929	0.0360097	0.707572	0.0331306	0.457563	0.0280685
2.3384	0.0839425	1.49897	0.0758923	1.20536	0.0713763	0.779467	0.0622572
2.80914	0.103554	1.80073	0.0952427	1.44801	0.090314	0.936381	0.0797737
3.26972	0.121866	2.09598	0.113554	1.68542	0.108408	1.08991	0.0968394
3.72214	0.139056	2.38599	0.130891	1.91863	0.125667	1.24071	0.113404
4.16899	0.155377	2.67243	0.147444	2.14896	0.142238	1.38966	0.129557
5.05249	0.186085	3.23878	0.178731	2.60438	0.173741	1.68416	0.160847
5.49161	0.200728	3.52027	0.193687	2.83073	0.188859	1.83054	0.176091
5.93058	0.215058	3.80166	0.208336	3.057	0.203691	1.97686	0.191162
6.368	0.228959	4.08205	0.222556	3.28247	0.218103	2.12267	0.205898
6.807	0.24272	4.36346	0.236635	3.50876	0.232386	2.269	0.220577
7.24591	0.256198	4.64482	0.250429	3.73501	0.246387	2.4153	0.235025
7.68437	0.269372	4.92588	0.263912	3.96102	0.260079	2.56146	0.249199
8.12285	0.282291	5.20695	0.277135	4.18703	0.27351	2.70762	0.263138
8.56183	0.295002	5.48835	0.290147	4.41332	0.286729	2.85394	0.276885
9.44243	0.319917	6.05284	0.315651	4.86723	0.312644	3.14748	0.303897
9.88272	0.332022	6.33508	0.328043	5.09419	0.325236	3.29424	0.317045
10.3255	0.344106	6.61894	0.340413	5.32245	0.337808	3.44185	0.33018
10.7703	0.356122	6.90404	0.352713	5.5517	0.350308	3.5901	0.343249
11.2153	0.367935	7.18928	0.364806	5.78107	0.362598	3.73843	0.356105
11.6609	0.37958	7.4749	0.376727	6.01075	0.374713	3.88695	0.368783
12.1085	0.391178	7.76186	0.3886	6.24149	0.38678	4.03617	0.381413
12.5573	0.402655	8.04952	0.400348	6.47281	0.39872	4.18575	0.393914
12.9832	0.412187	8.32255	0.410107	6.69236	0.408638	4.32772	0.404298
13.7114	0.421491	8.78934	0.419631	7.06772	0.418318	4.57046	0.414432
14.0761	0.42607	9.02315	0.424319	7.25573	0.423082	4.69204	0.419421
14.4396	0.43048	9.25616	0.428833	7.4431	0.42767	4.8132	0.424226
14.8002	0.434606	9.48733	0.433057	7.62899	0.431963	4.93341	0.428721
15.1588	0.438511	9.71715	0.437054	7.81379	0.436025	5.05292	0.432976
15.5145	0.442149	9.94518	0.440779	7.99716	0.439811	5.1715	0.436942
15.8673	0.445523	10.1714	0.444232	8.17903	0.443321	5.28911	0.440618
16.2167	0.448598	10.3953	0.44738	8.35914	0.44652	5.40558	0.44397
16.5638	0.451457	10.6178	0.450307	8.53803	0.449495	5.52126	0.447086
17.2503	0.456517	11.0579	0.455486	8.89189	0.454759	5.75009	0.4526
17.5902	0.45876	11.2758	0.457783	9.06712	0.457093	5.8634	0.455046
17.9291	0.460895	11.493	0.459969	9.24179	0.459314	5.97636	0.457373
18.2656	0.462838	11.7087	0.461958	9.41524	0.461336	6.08853	0.459491
18.6012	0.46469	11.9238	0.463853	9.58823	0.463263	6.20039	0.461509
18.9351	0.466406	12.1379	0.465611	9.76038	0.465049	6.31172	0.46338
19.2686	0.468065	12.3517	0.467308	9.93229	0.466774	6.42288	0.465188
19.6004	0.469586	12.5644	0.468865	10.1033	0.468357	6.53347	0.466846
19.9317	0.471055	12.7768	0.470369	10.2741	0.469885	6.64391	0.468447
20.5915	0.473744	13.1997	0.473122	10.6142	0.472682	6.86383	0.471378
20.92	0.474973	13.4103	0.47438	10.7835	0.473961	6.97334	0.472718
21.2483	0.476168	13.6207	0.475603	10.9527	0.475205	7.08277	0.474021
21.5753	0.477268	13.8303	0.47673	11.1213	0.476349	7.19178	0.47522
21.9024	0.478356	14.04	0.477844	11.2899	0.477482	7.30081	0.476406
22.2283	0.479357	14.2489	0.478868	11.4579	0.478522	7.40945	0.477497
22.5543	0.480346	14.4579	0.47988	11.6259	0.479552	7.51811	0.478575
22.879	0.481245	14.666	0.480801	11.7933	0.480487	7.62634	0.479556
23.204	0.482148	14.8744	0.481726	11.9608	0.481427	7.73467	0.48054
23.8519	0.483795	15.2897	0.483411	12.2948	0.48314	7.95065	0.482335
24.175	0.484548	15.4968	0.484182	12.4613	0.483923	8.05833	0.483156
24.4983	0.485309	15.7041	0.484961	12.628	0.484715	8.16612	0.483985
24.8207	0.486002	15.9107	0.485671	12.7942	0.485437	8.27358	0.484741
25.1434	0.486705	16.1176	0.48639	12.9605	0.486168	8.38114	0.485507
25.4651	0.48734	16.3238	0.48704	13.1264	0.486829	8.48837	0.4862
25.7873	0.487997	16.5303	0.487713	13.2924	0.487512	8.59578	0.486915
26.1084	0.488578	16.7361	0.488307	13.4579	0.488116	8.70279	0.487548
26.4299	0.489179	16.9422	0.488923	13.6237	0.488742	8.80996	0.488204
27.0715	0.490276	17.3535	0.490046	13.9544	0.489883	9.02382	0.4894
27.3915	0.490772	17.5586	0.490553	14.1193	0.490399	9.13049	0.48994
27.712	0.49129	17.7641	0.491084	14.2846	0.490938	9.23734	0.490506
28.0315	0.491745	17.9689	0.491549	14.4492	0.491411	9.34384	0.491001
28.3516	0.492223	18.1741	0.492039	14.6142	0.491909	9.45052	0.491522
28.6706	0.492644	18.3786	0.492469	14.7787	0.492346	9.55688	0.491981
28.9904	0.493096	18.5836	0.492932	14.9435	0.492817	9.66347	0.492474
29.3092	0.493488	18.7879	0.493333	15.1078	0.493224	9.76972	0.492901
29.6286	0.493913	18.9927	0.493768	15.2725	0.493667	9.8762	0.493364
30.2664	0.494686	19.4015	0.49456	15.6012	0.494471	10.0888	0.494207
30.5846	0.495035	19.6055	0.494917	15.7653	0.494834	10.1949	0.494587
30.9036	0.495417	19.81	0.495309	15.9297	0.495232	10.3012	0.495004
31.2217	0.495749	20.0139	0.495648	16.0937	0.495577	10.4072	0.495366
31.5405	0.49611	20.2183	0.496018	16.258	0.495953	10.5135	0.49576
31.8583	0.496419	20.422	0.496335	16.4218	0.496275	10.6194	0.496097
32.1769	0.496764	20.6262	0.496688	16.5861	0.496634	10.7256	0.496473
32.4945	0.497055	20.8298	0.496985	16.7498	0.496936	10.8315	0.49679
32.813	0.497383	21.0339	0.497321	16.9139	0.497277	10.9377	0.497147
33.4485	0.497963	21.4413	0.497914	17.2415	0.49788	11.1495	0.497779
33.7657	0.498223	21.6447	0.49818	17.405	0.498151	11.2552	0.498062
34.0837	0.498516	21.8485	0.498481	17.5689	0.498456	11.3612	0.498383
34.4007	0.498758	22.0517	0.498729	17.7323	0.498708	11.4669	0.498647
34.7185	0.499037	22.2555	0.499014	17.8962	0.498998	11.5728	0.49895
35.0354	0.499264	22.4586	0.499247	18.0595	0.499235	11.6785	0.499198
35.353	0.499531	22.6622	0.49952	18.2232	0.499512	11.7843	0.499489
35.6697	0.499747	22.8652	0.499741	18.3865	0.499737	11.8899	0.499724
35.9872	0.5	23.0687	0.5	18.5501	0.5	11.9957	0.5

## Sheet: Figure_S14H
Duty Cycle	Effective Current	Drug delivered after 5 seconds
0.1	0.5 mA	0.1842 ul
0.2	0.78 mA	0.2673 ul
0.4	0.86 mA	0.2893 ul
0.5	1.50 mA	0.4310 ul
