# Supplementary material for: Wireless multi-lateral optofluidic microsystems for real-time programmable optogenetics and photopharmacology
Source: Nat Commun. 2022 Sep 22;13:5571. doi: 10.1038/s41467-022-32947-0 (PMC9500026; doi:10.1038/s41467-022-32947-0)
Supplement: Supplementary file 7 — Source Data [file 41467_2022_32947_MOESM7_ESM.zip › 41467_2022_32947_MOESM7_ESM_revised/Data/Source_Data_Figure_S15.xlsx]

## Sheet: Figure_S15_D
load resistance (Ohms)	Power transfer (%)
500	5.76
1000	10.89
1500	15.1321
2000	18.3784
2500	21.0681
3000	23.088
3500	24.8004
4000	26.2144
4500	27.4366
5000	28.4516
10000	33.9889
50000	39.5641
100000	40.4496
250000	40.96

## Sheet: Figure_S15_E
load resistance (Ohms)	Q
500	2.32472
1000	5.53719
1500	10.188
2000	17.6623
2500	48.6786
3000	20.6818
3500	16.0706
4000	14.1031
4500	13.0286
5000	12.4364
10000	10.3158
50000	9.48276
100000	9.35374
250000	9.29054

## Sheet: Figure_S15_F
	Center	Corner
Load (kohm)	Power (mW)	Power (mW)
0.0016	0.000625	0.000555556
0.0245	0.95547	1.3669
0.0492	1.99124	3.03094
0.1	3.83161	4.9042
0.2522	8.70866	10.7286
0.5054	15.2917	18.811
0.754	21.1142	25.0413
1.005	26.3086	34.9776
1.5	35.5267	45.7855
2	43.3381	54.5195
3.003	55.845	71.8623
4.003	64.9955	81.64
5	71.7447	89.8521
6.014	76.5052	96.4322
7	79.7006	99.0474
8	81.7921	101.745
9	83.296	100.89
10	83.984	102.72
