# Supplementary material for: Wireless multi-lateral optofluidic microsystems for real-time programmable optogenetics and photopharmacology
Source: Nat Commun. 2022 Sep 22;13:5571. doi: 10.1038/s41467-022-32947-0 (PMC9500026; doi:10.1038/s41467-022-32947-0)
Supplement: Supplementary file 7 — Source Data [file 41467_2022_32947_MOESM7_ESM.zip › 41467_2022_32947_MOESM7_ESM_revised/Data/Source_Data_Figure_S16.xlsx]

## Sheet: Figure_S16B
resistance (omh)	power (mW)	resistance (omh)	power (mW)	resistance (omh)	power (mW)	resistance (omh)	power (mW)
	single w/o ldo		double w/o ldo		single+ldo		double+ldo
463	9.34428	40.7	0.32494	13.1	0.37405	14.4	0.21007
916	13.4882	53	0.49517	18.5	0.88562	34.1	0.4956
2074	17.9412	394	5.8794	91.1	2.74424	54.1	0.79203
3341	18.3974	775	12.6008	485	10.3456	86.1	1.39043
3872	18.1798	1343	19.3671	777	13.956	113.7	1.7731
4540	17.6043	2294	28.9549	792	13.6917	507	7.19546
6260	16.0384	3236	35.182	1100	9.86403	667	8.59974
8550	14.0493	4583	41.253	1948	5.57342	751	9.67114
9950	12.9926	5780	47.045	3103	3.501	905	10.9641
		5980	47.874	4989	2.17487	952	11.3629
		7160	50.6315	7860	1.37962	983	11.0046
		8230	52.4676	10060	1.07792	1179	9.18075
		9310	53.5105			2310	4.69146
		10240	53.9307			3019	3.58969
		11200	53.9443			5236	2.07102
		12050	54.2593			5305	2.04408
		13240	54.2477			6011	1.80181
		14620	53.7018			6910	1.56358
		16020	52.7143			7330	1.4722
		18880	50.2458			8290	1.30013
		19830	49.4044			9050	1.19167
						10000	1.07847

## Sheet: Figure_S16A
resistance (omh)	voltage (V)	resistance (omh)	voltage (V)	resistance (omh)	voltage (V)	resistance (omh)	voltage (V)
	single w/o ldo		double w/o ldo		single+ldo		double+ldo
463	2.08	40.7	0.115	13.1	0.07	14.4	0.055
916	3.515	53	0.162	18.5	0.128	34.1	0.13
2074	6.1	394	1.522	91.1	0.5	54.1	0.207
3341	7.84	775	3.125	485	2.24	86.1	0.346
3872	8.39	1343	5.1	777	3.293	113.7	0.449
4540	8.94	2294	8.15	792	3.293	507	1.91
6260	10.02	3236	10.67	1100	3.294	667	2.395
8550	10.96	4583	13.75	1948	3.295	751	2.695
9950	11.37	5780	16.49	3103	3.296	905	3.15
		5980	16.92	4989	3.294	952	3.289
		7160	19.04	7860	3.293	983	3.289
		8230	20.78	10060	3.293	1179	3.29
		9310	22.32			2310	3.292
		10240	23.5			3019	3.292
		11200	24.58			5236	3.293
		12050	25.57			5305	3.293
		13240	26.8			6011	3.291
		14620	28.02			6910	3.287
		16020	29.06			7330	3.285
		18880	30.8			8290	3.283
		19830	31.3			9050	3.284
						10000	3.284

## Sheet: Figure_S16C
Angle (degree)	voltage (V)	voltage (V)
	double+ldo	single+ldo
0	3.289	3.296
20	3.288	3.296
50	3.287	3.295
70	2.05	2.13
75	1.39	1.18
80	1.17	1.09
85	0.305	0.098

## Sheet: Figure_S16D
frequency (Hz)	single+ldo theta (degree)	double+ldo theta (degree)
10000000	88.4602	88.4624
10049800	88.4672	88.4694
10099500	88.4725	88.4751
10149300	88.4793	88.4789
10199000	88.483	88.4849
10248800	88.4906	88.4904
10298500	88.4941	88.4942
10348300	88.4976	88.5011
10398000	88.5025	88.504
10447800	88.5042	88.5113
10497500	88.5125	88.5149
10547300	88.5189	88.5182
10597000	88.5222	88.5243
10646800	88.526	88.5292
10696500	88.5319	88.5357
10746300	88.5374	88.5389
10796000	88.541	88.542
10845800	88.5455	88.5489
10895500	88.5496	88.5507
10945300	88.555	88.5582
10995000	88.5561	88.5611
11044800	88.5639	88.5672
11094500	88.5668	88.57
11144300	88.5708	88.5743
11194000	88.5763	88.5767
11243800	88.5795	88.585
11293500	88.5823	88.587
11343300	88.5877	88.5924
11393000	88.5933	88.5961
11442800	88.5959	88.5956
11492500	88.5991	88.6021
11542300	88.601	88.6086
11592000	88.6064	88.6123
11641800	88.6077	88.6158
11691500	88.6131	88.6171
11741300	88.6127	88.6187
11791000	88.6159	88.6204
11840800	88.6174	88.6263
11890500	88.6187	88.6307
11940300	88.6246	88.6302
11990000	88.6277	88.6355
12039800	88.6264	88.6379
12089600	88.631	88.6383
12139300	88.628	88.6406
12189100	88.6298	88.6435
12238800	88.6308	88.6425
12288600	88.6333	88.6453
12338300	88.6307	88.6463
12388100	88.6323	88.6459
12437800	88.6284	88.649
12487600	88.6265	88.6461
12537300	88.6252	88.6441
12587100	88.6207	88.6403
12636800	88.6167	88.6378
12686600	88.6098	88.637
12736300	88.6031	88.6311
12786100	88.5946	88.6239
12835800	88.5821	88.6193
12885600	88.5703	88.6051
12935300	88.5553	88.5909
12985100	88.5318	88.5739
13034800	88.5102	88.5543
13084600	88.4821	88.525
13134300	88.4466	88.4913
13184100	88.4049	88.4409
13233800	88.3578	88.382
13283600	88.3001	88.2978
13333300	88.2354	88.1918
13383100	88.1684	88.0494
13432800	88.1029	87.8799
13482600	88.0439	87.7134
13532300	87.9977	87.5869
13582100	87.9761	87.5056
13631800	87.985	87.4885
13681600	88.0189	87.5432
13731300	88.0697	87.6744
13781100	88.1364	87.8458
13830800	88.2029	88.0148
13880600	88.2724	88.1529
13930300	88.3348	88.2696
13980100	88.3899	88.3587
14029900	88.4398	88.4314
14079600	88.4862	88.4898
14129400	88.5222	88.5367
14179100	88.5549	88.5744
14228900	88.584	88.6065
14278600	88.6081	88.6328
14328400	88.6314	88.6571
14378100	88.6499	88.6733
14427900	88.6653	88.691
14477600	88.6813	88.7066
14527400	88.6964	88.7192
14577100	88.7075	88.7283
14626900	88.7185	88.7394
14676600	88.7254	88.7494
14726400	88.7391	88.7557
14776100	88.7473	88.7648
14825900	88.7551	88.7731
14875600	88.7621	88.78
14925400	88.7694	88.7863
14975100	88.7781	88.7886
15024900	88.7848	88.7986
15074600	88.7897	88.8042
15124400	88.7943	88.8095
15174100	88.7996	88.8153
15223900	88.8059	88.8199
15273600	88.8099	88.8219
15323400	88.814	88.8283
15373100	88.8206	88.8319
15422900	88.8262	88.836
15472600	88.8299	88.8409
15522400	88.8325	88.8423
15572100	88.8386	88.845
15621900	88.8398	88.852
15671600	88.8426	88.8519
15721400	88.8484	88.8563
15771100	88.849	88.8587
15820900	88.8534	88.8607
15870600	88.8585	88.864
15920400	88.8607	88.8674
15970100	88.8621	88.8713
16019900	88.8673	88.8743
16069700	88.8693	88.8765
16119400	88.87	88.8785
16169200	88.8773	88.8822
16218900	88.8762	88.8853
16268700	88.8812	88.8867
16318400	88.8825	88.8925
16368200	88.8832	88.8909
16417900	88.8875	88.8945
16467700	88.891	88.8972
16517400	88.8921	88.8994
16567200	88.8944	88.9022
16616900	88.8981	88.9027
16666700	88.9006	88.9049
16716400	88.9018	88.9083
16766200	88.906	88.9117
16815900	88.9101	88.9128
16865700	88.9108	88.9147
16915400	88.9103	88.916
16965200	88.9146	88.9186
17014900	88.916	88.9211
17064700	88.9212	88.9208
17114400	88.9214	88.9246
17164200	88.924	88.9303
17213900	88.9281	88.933
17263700	88.9328	88.9343
17313400	88.9329	88.9398
17363200	88.9353	88.9386
17412900	88.9368	88.9417
17462700	88.94	88.9425
17512400	88.9411	88.9455
17562200	88.9418	88.9472
17611900	88.9459	88.9495
17661700	88.9476	88.9521
17711400	88.9515	88.9531
17761200	88.9483	88.9553
17810900	88.952	88.9539
17860700	88.9548	88.9593
17910400	88.9554	88.9591
17960200	88.9541	88.9616
18010000	88.9574	88.9626
18059700	88.9591	88.9646
18109500	88.9639	88.9665
18159200	88.9657	88.9655
18209000	88.9661	88.9703
18258700	88.967	88.9712
18308500	88.9697	88.9741
18358200	88.9724	88.973
18408000	88.9712	88.9761
18457700	88.9754	88.9793
18507500	88.9741	88.9789
18557200	88.978	88.9815
18607000	88.9783	88.9835
18656700	88.9805	88.9844
18706500	88.981	88.9842
18756200	88.9855	88.9857
18806000	88.9857	88.9887
18855700	88.9874	88.9914
18905500	88.9869	88.9926
18955200	88.9896	88.9914
19005000	88.9919	88.9956
19054700	88.994	88.996
19104500	88.9943	88.999
19154200	88.998	89.0008
19204000	88.9999	89.0015
19253700	89.0024	89.0028
19303500	89.0002	89.0061
19353200	89.0037	89.0047
19403000	89.0057	89.0085
19452700	89.0067	89.0103
19502500	89.0086	89.0098
19552200	89.0083	89.013
19602000	89.0112	89.0136
19651700	89.0144	89.0137
19701500	89.0149	89.0159
19751200	89.016	89.0179
19801000	89.0177	89.0195
19850700	89.0187	89.0217
19900500	89.0192	89.0214
19950200	89.0228	89.0237
20000000	89.0233	89.0253
