# Supplementary material for: Wireless multi-lateral optofluidic microsystems for real-time programmable optogenetics and photopharmacology
Source: Nat Commun. 2022 Sep 22;13:5571. doi: 10.1038/s41467-022-32947-0 (PMC9500026; doi:10.1038/s41467-022-32947-0)
Supplement: Supplementary file 7 — Source Data [file 41467_2022_32947_MOESM7_ESM.zip › 41467_2022_32947_MOESM7_ESM_revised/Data/Source_Data_Figure_S19.xlsx]

## Sheet: Figure_S19C
Area
GFAP		Cannula						Probe
0-200		87606	121345	129102	169109	166765	128859		137833	157239	72391.2	188287	190190
200-400		105470	145115	164650	235679	228102	158297		163321	210286	69529.1	211303	225508
Intensity
0-200		79.37	154.608	283.834	171.061	332.282	200.937		262.88	96.464	146.245	188.855	259.738
200-400		40.085	104.323	163.782	158.758	220.21	168.001		223.666	62.72	97.821	138.511	172.718

## Sheet: Figure_S19D
Area
IBA1		Cannula						Probe
0-200		57805.4	60322.8	52533.5	55561.7	96127.8	127398		29005.2	14729.9	21540.7	48494.8	31100.1
200-400		66015.4	59732.2	47834.7	58984.1	117755	139521		29726.9	16900.4	18875.5	57251	30987.7
Intensity
0-200		106.016	87.7905	78.4755	207.067	208.544	184.273		34.387	42.965	64.2935	97.052	40.802
200-400		70.6	71.008	59.822	136.935	138.016	102.77		26.4075	30.1015	37.5195	60.9075	31.3775

## Sheet: Figure_S19F
Total_damage
	Cannula	Probe
	220256	91403.3
	204816	134576
	194268	120421
	215934	96951.3
	204816	108215
	220256
