# Supplementary material for: Wireless multi-lateral optofluidic microsystems for real-time programmable optogenetics and photopharmacology
Source: Nat Commun. 2022 Sep 22;13:5571. doi: 10.1038/s41467-022-32947-0 (PMC9500026; doi:10.1038/s41467-022-32947-0)
Supplement: Supplementary file 7 — Source Data [file 41467_2022_32947_MOESM7_ESM.zip › 41467_2022_32947_MOESM7_ESM_revised/Data/Source_Data_Figure_S2.xlsx]

## Sheet: Sheet1
Sample 1	Tensile strain 50%(4mm to 6mm) 1Hz			Tensile strain 100%(4mm to 8mm), 1Hz			Compression strain 50%(4mm to 2mm), 1Hz
Cycle	Resistance		cycle	Resistance		cycle	Resistance
0	0.5		0	0.5		0	0.5
1	0.5		1	0.5		1	0.5
5	0.5		5	0.5		5	0.5
10	0.5		10	0.5		10	0.5
20	0.5		20	0.5		20	0.5
50	0.5		50	0.5		50	0.5
100	0.5		100	0.5		100	0.5
200	0.5		200	0.5		200	0.5
