# Supplementary material for: Wireless multi-lateral optofluidic microsystems for real-time programmable optogenetics and photopharmacology
Source: Nat Commun. 2022 Sep 22;13:5571. doi: 10.1038/s41467-022-32947-0 (PMC9500026; doi:10.1038/s41467-022-32947-0)
Supplement: Supplementary file 7 — Source Data [file 41467_2022_32947_MOESM7_ESM.zip › 41467_2022_32947_MOESM7_ESM_revised/Data/Source_Data_Figure_S20.xlsx]

## Sheet: Figure_S20E
Fixed						Flexible
x	y					x	y
2081.21	39.984					1836.41	0.408
1980.02	136.272					2144.86	64.464
2044.08	86.088					2154.65	41.616
1975.94	103.224					2109.36	230.928
1913.93	180.744					2089.37	126.276
1946.16	131.172					2160.36	181.152
2017.76	150.756					2511.24	54.264
2009.4	36.72					2017.97	16.932
						2031.23	41.208

## Sheet: Figure_S20F
x				y
Fixed	Flexible			Fixed	Flexible
81.208	163.592			39.984	0.408
19.976	144.856			136.272	64.464
44.08	154.648			86.088	41.616
24.056	109.36			103.224	230.928
86.072	89.368			180.744	126.276
53.84	160.36			131.172	181.152
17.764	511.24			150.756	54.264
9.4	17.968			36.72	16.932
	31.228				41.208
