# Supplementary material for: Wireless multi-lateral optofluidic microsystems for real-time programmable optogenetics and photopharmacology
Source: Nat Commun. 2022 Sep 22;13:5571. doi: 10.1038/s41467-022-32947-0 (PMC9500026; doi:10.1038/s41467-022-32947-0)
Supplement: Supplementary file 7 — Source Data [file 41467_2022_32947_MOESM7_ESM.zip › 41467_2022_32947_MOESM7_ESM_revised/Data/Source_Data_Figure_S5.xlsx]

## Sheet: Sheet1
Voltage	Current (mA)	Power(mW)
1	0.0012	0.0012
1.2	0.0023	0.00276
1.4	0.005	0.007
1.6	0.0099	0.01584
1.8	0.0146	0.02628
2	0.0153	0.0306
2.2	0.0178	0.03916
2.4	0.0301	0.07224
2.6	0.0605	0.1573
2.8	0.1033	0.28924
3	0.1467	0.4401
3.2	0.248	0.7936
3.4	0.3572	1.21448
