# Supplementary material for: Wireless multi-lateral optofluidic microsystems for real-time programmable optogenetics and photopharmacology
Source: Nat Commun. 2022 Sep 22;13:5571. doi: 10.1038/s41467-022-32947-0 (PMC9500026; doi:10.1038/s41467-022-32947-0)
Supplement: Supplementary file 7 — Source Data [file 41467_2022_32947_MOESM7_ESM.zip › 41467_2022_32947_MOESM7_ESM_revised/Data/Source_Data_Figure_S6.xlsx]

## Sheet: Sheet1
Time (s)	Drug reservoir temperature (degree)	Time (s)	Pump chamber temperature (degree)
0.477	24.2449	0	24.159
4.557	24.2518	0.08	24.1712
12.637	24.2996	0.478	24.1666
21.996	24.2396	0.878	24.1985
22.476	24.2837	1.278	24.2229
24.636	24.2662	1.677	24.2168
33.995	24.0928	2.078	24.2472
41.594	24.2365	2.477	24.2609
52.554	24.2738	2.877	24.2746
53.274	24.267	3.278	24.2579
68.153	24.2427	3.677	24.2883
		4.078	24.2959
		4.477	24.2761
		4.717	24.27
		4.877	24.2883
		5.278	24.2875
		5.677	24.2791
		6.078	24.2617
		6.477	24.2723
		6.877	24.2814
		7.117	24.2898
		7.278	24.2875
		7.677	24.2966
		8.077	24.3004
		8.317	24.2632
		8.477	24.2586
		8.877	24.2381
		9.277	24.2845
		9.677	24.2343
		10.077	24.2708
		10.477	24.2632
		10.877	24.2495
		11.277	24.2655
		11.437	24.3004
		11.677	24.3118
		11.997	24.289
		12.077	24.2814
		12.157	24.2563
		12.237	24.2753
		12.316	24.2639
		12.396	24.2541
		12.476	24.2852
		12.557	24.2716
		12.637	24.2944
		12.717	24.2586
		12.797	24.2525
		12.877	24.2632
		12.957	24.2586
		13.037	24.2746
		13.117	24.2692
		13.197	24.2647
		13.277	24.2373
		13.357	24.2495
		13.437	24.2601
		13.517	24.2951
		13.597	24.2814
		13.677	24.2731
		13.757	24.2776
		13.837	24.2715
		13.917	24.2814
		13.997	24.3232
		14.077	24.3346
		14.157	24.3247
		14.236	24.3346
		14.316	24.3179
		14.396	24.327
		14.476	24.3088
		14.556	24.327
		14.636	24.3156
		14.717	24.3019
		14.797	24.3095
		14.877	24.289
		14.957	24.267
		15.037	24.2837
		15.117	24.3148
		15.197	24.3103
		15.277	24.3133
		17.197	24.2579
		19.676	24.3338
		21.357	24.2556
		22.396	24.2214
		23.036	24.197
		26.876	24.2624
		29.756	24.2198
		32.475	24.2981
		35.196	24.2434
		36.235	24.2799
		38.715	24.2883
		43.835	24.1932
		49.515	24.2632
		50.314	24.2449
		50.474	24.2434
		55.914	24.2373
		59.594	24.2176
