# Supplementary material for: Wireless multi-lateral optofluidic microsystems for real-time programmable optogenetics and photopharmacology
Source: Nat Commun. 2022 Sep 22;13:5571. doi: 10.1038/s41467-022-32947-0 (PMC9500026; doi:10.1038/s41467-022-32947-0)
Supplement: Supplementary file 7 — Source Data [file 41467_2022_32947_MOESM7_ESM.zip › 41467_2022_32947_MOESM7_ESM_revised/Data/Source_Data_Figure_S8.xlsx]

## Sheet: Sheet1
Voltage	3V
Times	Current(mA)
1	0.2304
2	0.25
3	0.2853
4	0.325
5	0.358
6	0.4006
7	0.4282
8	0.4486
9	0.4445
10	0.4703
11	0.4952
12	0.528
13	0.5342
14	0.5976
15	0.5927
16	0.6274
17	0.6154
18	0.6189
19	0.6215
20	0.6245
